# Supplementary material for: Systematic review of the best evidence for resistance exercise in maintenance hemodialysis patients
Source: PLoS One. 2024 Dec 30;19(12):e0309798. doi: 10.1371/journal.pone.0309798 (PMC11684604; doi:10.1371/journal.pone.0309798)
Supplement: S5 Table — (XLSX) [file pone.0309798.s008.xlsx]

## Sheet: Sheet1
Database	Study ID	Title	Authors	Publication Year	Study Design	Exclusion/Inclusion Reason	Data Availability	Name of data extractors	date of data extraction
CNKI	1	Analysis of factors influencing cardiovascular prognosis in hemodialysis patients	Li Yi et al.	2023	cohort study	Research topic discrepancy	Not available	Zhao Q; Wu N	2023-03-19
	2	Effect of aerobic exercise combined with resistance training on quality of life and physical function of hemodialysis patients	Sun Runrun et al.	2023	randomized controlled trial	Study population discrepancy	Not available	Zhao Q; Wu N	2023-03-19
	3	The Impact of Combined Aerobic and Resistance Exercise on Elderly Hemodialysis Patients with Obesity-related Sarcopenia	Fang Meng et al.	2023	randomized controlled trial	Study population discrepancy	Not available	Zhao Q; Wu N	2023-03-19
	4	Application Research on Pre-dialysis Cardiac Ultrasound Evaluation in Patients with End-Stage Renal Failure	Chen Qiuyi et al.	2023	review	Research topic discrepancy	Not available	Zhao Q; Wu N	2023-03-19
	5	Prospective Cohort Study on the Impact of Exercise Intervention on Nutritional Status and Quality of Life in Hemodialysis Patients	Chen Shuozhi et al.	2023	cohort study	Literature type discrepancy	Not available	Zhao Q; Wu N	2023-03-19
	6	Prospective Cohort Study on the Impact of Exercise Intervention on Psychological State, Sleep Quality, and Fatigue in Hemodialysis Patients	Tang Shan et al.	2023	cohort study	Literature type discrepancy	Not available	Zhao Q; Wu N	2023-03-19
	7	The Effect of Aerobic Exercise on Cognitive Function, Daytime Sleepiness, and Non-HDL Cholesterol in Hemodialysis Patients	Ge Xing et al.	2023	randomized controlled trial	Research topic discrepancy	Not available	Zhao Q; Wu N	2023-03-19
	8	Application Research of Exercise Intervention Based on the ADOPT Model in Hemodialysis Patients	Liu Yibing et al.	2023	randomized controlled trial	Study population discrepancy	Not available	Zhao Q; Wu N	2023-03-19
	9	"Purity" Has No End: How Should Hemodialysis Patients Maintain Their Health?	He Juan et al.	2023	review	Research topic discrepancy	Not available	Zhao Q; Wu N	2023-03-19
	10	Analysis of Depression and Its Influencing Factors in Hemodialysis Patients	Luo Mian et al.	2023	cohort study	Research topic discrepancy	Not available	Zhao Q; Wu N	2023-03-19
	11	The Impact of Individualized Exercise Combined with Targeted Nursing Interventions on Uremic Hemodialysis Patients	Li Jing et al.	2023	randomized controlled trial	Study population discrepancy	Not available	Zhao Q; Wu N	2023-03-19
	12	Research on the Effectiveness of Anticipatory Nursing in Reducing Hypoglycemia in Hemodialysis Patients with Diabetic Nephropathy	Liu Weifen et al.	2023	randomized controlled trial	Research topic discrepancy	Not available	Zhao Q; Wu N	2023-03-19
	13	Exercise Management Combined with Paricalcitol to Upregulate Serum Klotho Protein and Improve Secondary Hyperparathyroidism	Zou Chunbo et al.	2023	randomized controlled trial	Research topic discrepancy	Not available	Zhao Q; Wu N	2023-03-19
	14	Independent Association Between Low Serum Zinc Levels in Hemodialysis Patients and Left Ventricular Diastolic Dysfunction	Liu Hui Ru et al.	2023	cohort study	Research topic discrepancy	Not available	Zhao Q; Wu N	2023-03-19
	15	Nanocellulose-Gelatin Extravascular Stent Preventing Restenosis by Resisting Endothelial Mesenchymal Transformation in Transplanted Veins	Chu Tianshu et al.	2023	review	Research topic discrepancy	Not available	Zhao Q; Wu N	2023-03-19
	16	Research on the Evaluation of Brain Microstructure and Perfusion Changes in End-Stage Renal Disease Hemodialysis Patients Based on Intravoxel Incoherent Motion Diffusion Imaging	Wu Xiang Xiang et al.	2023	randomized controlled trial	Research topic discrepancy	Not available	Zhao Q; Wu N	2023-03-19
	17	Construction of a Frailty Risk Prediction Model for Hemodialysis Patients Based on Gobbens' Integrated Theory of Frailty	Jiang Yuan et al.	2023	cohort study	Research topic discrepancy	Not available	Zhao Q; Wu N	2023-03-19
	18	The Impact of Interactive and Revisiting Education Models on the Level of Health Knowledge Mastery in Hemodialysis Patients	Wang Yan et al.	2023	randomized controlled trial	Research topic discrepancy	Not available	Zhao Q; Wu N	2023-03-19
	19	Network Meta-Analysis of Different Interventions to Improve Fatigue in Hemodialysis Patients	Yang Nian et al.	2023	meta-analysis	Research topic discrepancy	Not available	Zhao Q; Wu N	2023-03-19
	20	Clinical Efficacy Observation of Minimally Invasive Surgery for Hemodialysis Patients with Carpal Tunnel Syndrome	Zhou Liyi et al.	2022	randomized controlled trial	Research topic discrepancy	Not available	Zhao Q; Wu N	2023-03-19
	21	The Effect of Baduanjin Exercise Applied to Hemodialysis Patients	Wang Xianfang et al.	2022	randomized controlled trial	Research topic discrepancy	Not available	Zhao Q; Wu N	2023-03-19
	22	Research Progress on the Mechanism and Intervention of Restless Legs Syndrome in Hemodialysis Patients	Li Amin et al.	2022	review	Research topic discrepancy	Not available	Zhao Q; Wu N	2023-03-19
	23	Differences in Quality of Life Between Healthy Populations and Hemodialysis Patients	Qiu Xingwen et al.	2022	cohort study	Research topic discrepancy	Not available	Zhao Q; Wu N	2023-03-19
	24	Network Meta-Analysis of Nine Exercise Modes to Improve Dialysis Adequacy in Hemodialysis Patients	Luo Xijuan et al.	2022	meta-analysis	Research topic discrepancy	Not available	Zhao Q; Wu N	2023-03-19
	25	Research on the Physical Fitness Level and Quality of Life of Hemodialysis Patients with Combined Blood Perfusion	Zhou Yijun et al.	2022	cohort study	Research topic discrepancy	Not available	Zhao Q; Wu N	2023-03-19
	26	The Relationship Between Intra-dialysis Hypotension and Cognitive Dysfunction and the Interventional Effect of Aerobic-Resistance Exercise	Guo Shanshan et al.	2022	cohort study	Research topic discrepancy	Not available	Zhao Q; Wu N	2023-03-19
	27	Application of Rehabilitation Nursing Based on HACCP Principles Combined with Exercise Therapy in Hemodialysis Patients	Xue Wenjing et al.	2022	randomized controlled trial	Research topic discrepancy	Not available	Zhao Q; Wu N	2023-03-19
	28	Analysis of Risk Factors for Sarcopenia in Hemodialysis Patients and the Impact on Quality of Life, Negative Emotions, and Survival Status Based on Logistic Regression Model	Cao Shiqi et al.	2022	cohort study	Research topic discrepancy	Not available	Zhao Q; Wu N	2023-03-19
	29	Meta-Analysis of the Impact of Exercise Intervention on Physical Function in Hemodialysis Patients	Chen Jing et al.	2022	meta-analysis	Study population discrepancy	Not available	Zhao Q; Wu N	2023-03-19
	30	Application Research of Upper Limb Rehabilitation Exercises in Hemodialysis Patients	Fan Xiaobo et al.	2022	randomized controlled trial	Research topic discrepancy	Not available	Zhao Q; Wu N	2023-03-19
	31	Analysis of the Current Status and Influencing Factors of Exercise Disorder Syndrome in Hemodialysis Patients	Zhu Zhangyi et al.	2022	cohort study	Research topic discrepancy	Not available	Zhao Q; Wu N	2023-03-19
	32	Best Evidence Summary of Exercise Management in Hemodialysis Patients	Deng Jianhua et al.	2022	systematic review	Literature duplication	Not available	Zhao Q; Wu N	2023-03-19
	33	Application and Clinical Significance of Hemodynamic Monitoring in the Perioperative Period of Interventional Tricuspid Valve Replacement in Patients with Severe Tricuspid Regurgitation	Wang Wei et al.	2022	randomized controlled trial	Research topic discrepancy	Not available	Zhao Q; Wu N	2023-03-19
	34	The Role of Nutritional Guidance Combined with HAPA Model Personalized Resistance Exercise in Improving Nutritional Indicators and Quality of Life in Hemodialysis Patients with Sarcopenia	Li Ming et al.	2022	randomized controlled trial	Research topic discrepancy	Not available	Zhao Q; Wu N	2023-03-19
	35	Application of Respiratory Gating Technology in CT Angiography of Central Venous Stenosis Related to Hemodialysis Access	Wang Xiangfa et al.	2022	randomized controlled trial	Research topic discrepancy	Not available	Zhao Q; Wu N	2023-03-19
	36	Effect of stepwise resistance exercise on exercise capacity, nutritional indexes and sleep quality in maintenance hemodialysis patients	Yan Xing et al.	2022	randomized controlled trial	Content Subject and type match	Available	Zhao Q; Wu N	2023-03-19
	37	Expert consensus on the construction of a renal rehabilitation system in haemodialysis units (centres)	Wei Yuanyuan et al.	2021	Expert consensus	Content Subject and type match	Available	Zhao Q; Wu N	2023-03-19
	38	A network meta-analysis of different exercise modalities for improving walking ability in patients on maintenance hemodialysis	Xu Qinjuan et al.	2021	systematic review	Content Subject and type match	Available	Zhao Q; Wu N	2023-03-19
	39	Expert consensus on exercise rehabilitation for adults with chronic kidney disease in China	Renal Rehabilitation Professional Committee, Rehabilitation Physicians Branch, Chinese Medical Doctors' Association (CMA)	2019	Expert consensus	Content Subject and type match	Available	Zhao Q; Wu N	2023-03-19
WanFang	40	The Impact of Combined Aerobic and Resistance Exercise on Elderly Hemodialysis Patients with Obesity-related Sarcopenia	Fang Meng et al.	2023	randomized controlled trial	Research topic discrepancy	Not available	Zhao Q; Wu N	2023-03-19
	41	Application of Incremental Resistance Exercise Training Combined with WeChat Health Education Platform in Nursing Care for Hemodialysis Patients with Chronic Renal Failure	Liu Fang et al.	2022	randomized controlled trial	Literature duplication	Not available	Zhao Q; Wu N	2023-03-19
	42	The Effect of Nutrition Guidance Combined with HAPA Model Personalized Resistance Exercise on Nutritional Indicators and Quality of Life Improvement in Hemodialysis Patients with Sarcopenia	Li Ming et al.	2022	randomized controlled trial	Research content discrepancy	Not available	Zhao Q; Wu N	2023-03-19
	43	Application of Combined Aerobic and Resistance Exercise with Stratified Intervention in Hemodialysis Patients	Li Yinan et al.	2022	randomized controlled trial	Research topic discrepancy	Not available	Zhao Q; Wu N	2023-03-19
	44	The Impact of Progressive Resistance Exercise on Exercise Capacity, Nutritional Indicators, and Sleep Quality in Hemodialysis Patients	Yan Xing et al.	2022	randomized controlled trial	Literature duplication	Not available	Zhao Q; Wu N	2023-03-19
	45	The Effect of Incremental Resistance Exercise in Hemodialysis on Hemodialysis Patients	Zhu Lifang et al.	2022	randomized controlled trial	Research content discrepancy	Not available	Zhao Q; Wu N	2023-03-19
	46	Research Progress on the Application of Resistance Exercise in Nursing Care for Hemodialysis Patients with Sarcopenia	Li Xue et al.	2021	review	Research topic discrepancy	Not available	Zhao Q; Wu N	2023-03-19
	47	The Impact of Planned Aerobic and Resistance Exercise Intervention on Oxidative Stress Response in Hemodialysis Patients	Wang Chunrong et al.	2021	cohort study	Literature duplication	Not available	Zhao Q; Wu N	2023-03-19
	48	Meta-Analysis of the Impact of Resistance Exercise on Exercise Capacity, Respiratory Function, and Quality of Life in Hemodialysis Patients	Shen Fang et al.	2020	meta-analysis	Research topic discrepancy	Not available	Zhao Q; Wu N	2023-03-19
	49	The Impact of Resistance Training Combined with Aerobic Exercise on Fatigue and Quality of Life in Hemodialysis Patients	Chang Pingping et al.	2020	randomized controlled trial	Literature duplication	Not available	Zhao Q; Wu N	2023-03-19
	50	The Impact of Resistance Exercise on Blood Pressure and Quality of Life in Hemodialysis Patients	Zhang Lihua et al.	2019	randomized controlled trial	Research topic discrepancy	Not available	Zhao Q; Wu N	2023-03-19
	51	The Mechanism of Muscle Atrophy in Hemodialysis Patients and the Application of Resistance Exercise	Zhang Fan et al.	2019	review	Literature duplication	Not available	Zhao Q; Wu N	2023-03-19
	52	The Impact of Aerobic-Resistance Exercise Intervention on Physical Function and Oxidative Stress in Hemodialysis Patients	Liang Yanping et al.	2020	randomized controlled trial	Literature duplication	Not available	Zhao Q; Wu N	2023-03-19
	53	The Impact of Incremental Resistance Exercise During Hemodialysis on Hemoglobin and Iron Metabolism in Hemodialysis Patients	Dai Shanshan et al.	2021	randomized controlled trial	Research topic discrepancy	Not available	Zhao Q; Wu N	2023-03-19
	54	The Impact of Combined Aerobic and Resistance Exercise on Lipid Metabolism, Osteoporosis, and Blood Pressure in Hemodialysis Patients	Miao Jiayi et al.	2022	randomized controlled trial	Research topic discrepancy	Not available	Zhao Q; Wu N	2023-03-19
	55	The Impact of Aerobic-Resistance Exercise on Physiological Function and Quality of Life in Elderly Hemodialysis Patients	Ye Xiaoshuang et al.	2023	randomized controlled trial	Research content discrepancy	Not available	Zhao Q; Wu N	2023-03-19
	56	The Impact of Intermittent Exercise Nursing During Hemodialysis on the Incidence of Hypotension and Quality of Life in Hemodialysis Patients	He Yanping et al.	2022	randomized controlled trial	Literature duplication	Not available	Zhao Q; Wu N	2023-03-19
	57	Observation of the Efficacy of Exercise Combined with Nutritional Support Group Intervention in the Occurrence of Frailty in Hemodialysis Patients	Huang Lijuan et al.	2022	cohort study	Research content discrepancy	Not available	Zhao Q; Wu N	2023-03-19
	58	Application of Exercise Training in Nursing Care for Hemodialysis Patients with Sarcopenia	Pan Jun et al.	2022	randomized controlled trial	Study population discrepancy	Not available	Zhao Q; Wu N	2023-03-19
	59	Construction and Application of Exercise Intervention Programs for Hemodialysis Patients with Sarcopenia	Chen Guanjie et al.	2022	randomized controlled trial	Study population discrepancy	Not available	Zhao Q; Wu N	2023-03-19
	60	The Impact of Exercise During Hemodialysis on Cognitively Impaired Hemodialysis Patients	Chen Guanjie et al.	2022	randomized controlled trial	Research topic discrepancy	Not available	Zhao Q; Wu N	2023-03-19
	61	Summary of the Best Evidence for Exercise During Hemodialysis in Patients	Sun Jiajia et al.	2022	systematic review	Research content discrepancy	Not available	Zhao Q; Wu N	2023-03-19
	62	Analysis of the Current Status and Influencing Factors of Exercise Disorder Syndrome in Hemodialysis Patients	Zhu Zhangyi et al.	2022	cohort study	Research topic discrepancy	Not available	Zhao Q; Wu N	2023-03-19
	63	Summary of the Best Evidence for Exercise Management in Hemodialysis Patients	Deng Jianhua et al.	2020	systematic review	Literature duplication	Not available	Zhao Q; Wu N	2023-03-19
	64	Observation of the Effect of Incremental Aerobic-Resistance Exercise Applied to MHD Patients	Cai Shanshan et al.	2022	randomized controlled trial	Research content discrepancy	Not available	Zhao Q; Wu N	2023-03-19
	65	Application of Rehabilitation Nursing Based on HACCP Principles Combined with Exercise Therapy in Hemodialysis Patients	Xue Wenjing et al.	2022	randomized controlled trial	Literature duplication	Not available	Zhao Q; Wu N	2023-03-19
	66	The Impact of Multimodal Exercise on the Syndrome of Fatigue, Negative Emotions, and Sleep Disturbances in Hemodialysis Patients	Pan Qin et al.	2022	randomized controlled trial	Research content discrepancy	Not available	Zhao Q; Wu N	2023-03-19
	67	The Impact of Exercise Therapy Combined with Nursing Interventions on Nutritional Status and Quality of Life in Hemodialysis Patients	Wang Wenjing et al.	2020	randomized controlled trial	Research topic discrepancy	Not available	Zhao Q; Wu N	2023-03-19
	68	Application Effect of the Health Education Model of Three-Party Empowerment Combined with the Knowledge-Belief-Practice Model in Exercise Intervention for Hemodialysis Patients	Xia Jinghua et al.	2022	randomized controlled trial	Research content discrepancy	Not available	Zhao Q; Wu N	2023-03-19
	69	Research Progress on Exercise Intervention for Hemodialysis Patients with Autogenous Arteriovenous Fistula	Chen Qiuyi et al.	2022	review	Research content discrepancy	Not available	Zhao Q; Wu N	2023-03-19
	70	The Relationship Between Hypotension During Hemodialysis and Cognitive Dysfunction and the Interventional Effect of Aerobic-Resistance Exercise	Guo Shanshan et al.	2022	randomized controlled trial	Literature duplication	Not available	Zhao Q; Wu N	2023-03-19
	71	Survey and Analysis of Influencing Factors of Exercise Status in Hemodialysis Patients	Xu Jun et al.	2022	cohort study	Research content discrepancy	Not available	Zhao Q; Wu N	2023-03-19
	72	Research Progress on Exercise Status and Influencing Factors in Hemodialysis Patients	Wang Min et al.	2022	review	Literature duplication	Not available	Zhao Q; Wu N	2023-03-19
	73	Research Progress on Exercise Therapy for Hemodialysis Patients with Frailty	Zhu Fangfang et al.	2022	review	Research content discrepancy	Not available	Zhao Q; Wu N	2023-03-19
	74	The Impact of Aerobic Exercise on Resting Energy Metabolism, PEW Status, and Cardiopulmonary Endurance in Hemodialysis Patients	Su Xiaolian et al.	2022	randomized controlled trial	Research content discrepancy	Not available	Zhao Q; Wu N	2023-03-19
	75	Research Progress on the Impact of Exercise Therapy on Hemodialysis Patients	Zhong Jingjing et al.	2022	review	Research content discrepancy	Not available	Zhao Q; Wu N	2023-03-19
	76	The Impact of Aerobic Exercise Controlled by Safe Heart Rate on Exercise Endurance, Cardiopulmonary Function, and Fatigue in Uremic Hemodialysis Patients	Chen Yongwei et al.	2022	randomized controlled trial	Research content discrepancy	Not available	Zhao Q; Wu N	2023-03-19
	77	The Nursing Effect of Aerobic Exercise Controlled by Safe Heart Rate in Uremic Hemodialysis Patients	Su Jianting et al.	2022	randomized controlled trial	Study population discrepancy	Not available	Zhao Q; Wu N	2023-03-19
	78	Analysis of Influencing Factors of the "Knowledge-Belief-Practice" Level of Exercise Exercise in Hemodialysis Patients	Xu Fengling et al.	2022	cohort study	Research topic discrepancy	Not available	Zhao Q; Wu N	2023-03-19
	79	The Effect of Collaborative Exercise Therapy Management Based on Multidisciplinary Diagnosis and Treatment Applied to Hemodialysis Patients	Zuo Liyan et al.	2022	randomized controlled trial	Research topic discrepancy	Not available	Zhao Q; Wu N	2023-03-19
	80	Summary of the Best Evidence for Exercise Management Programs for Hemodialysis Patients	Wan Niu et al.	2022	systematic review	Research content discrepancy	Not available	Zhao Q; Wu N	2023-03-19
	81	The Application Effect of Cycling Exercise Combined with Respiratory Training in Elderly Hemodialysis Patients	Liu Yinyuan et al.	2022	randomized controlled trial	Research topic discrepancy	Not available	Zhao Q; Wu N	2023-03-19
	82	The Impact of Aerobic Exercise on Oxidative Stress and Quality of Life in Hemodialysis Patients	Xiong Changqing et al.	2022	randomized controlled trial	Research content discrepancy	Not available	Zhao Q; Wu N	2023-03-19
	83	The Impact of Different Exercise Modes on Bone Density in Hemodialysis Patients	Wang Wenjuan et al.	2021	randomized controlled trial	Research content discrepancy	Not available	Zhao Q; Wu N	2023-03-19
	84	The Impact of Exercise Intervention During Hemodialysis on Hemodialysis Patients	Yu Xintao et al.	2021	randomized controlled trial	Research content discrepancy	Not available	Zhao Q; Wu N	2023-03-19
	85	The Impact of Exercise Rehabilitation on Physical Function in Hemodialysis Patients with Sarcopenia	Liu Wenxia et al.	2021	randomized controlled trial	Study population discrepancy	Not available	Zhao Q; Wu N	2023-03-19
	86	Network Meta-Analysis of Different Exercise Modes to Improve Walking Ability in Hemodialysis Patients	Xu Qinjuan et al.	2021	meta-analysis	Literature duplication	Not available	Zhao Q; Wu N	2023-03-19
	87	Meta-Analysis of the Effect of Exercise During Hemodialysis on the Quality of Life of Hemodialysis Patients	Wang Susu et al.	2021	meta-analysis	Research content discrepancy	Not available	Zhao Q; Wu N	2023-03-19
	88	Research Progress on Exercise Compliance in Hemodialysis Patients	Zhao Xing et al.	2021	review	Research content discrepancy	Not available	Zhao Q; Wu N	2023-03-19
	89	The Impact of Exercise Therapy on the State of Microinflammation and Hyperhomocysteinemia in Hemodialysis Patients	Lv Yanhui et al.	2021	randomized controlled trial	Research content discrepancy	Not available	Zhao Q; Wu N	2023-03-19
Vip	90	The Impact of Combined Aerobic and Resistance Exercise on Elderly Hemodialysis Patients with Obesity-related Sarcopenia	Fang Meng et al.	2023	randomized controlled trial	Study population discrepancy	Not available	Zhao Q; Wu N	2023-03-19
	91	Research Progress on the Application of Resistance Exercise in Nursing Care for Hemodialysis Patients with Sarcopenia	Li Xue et al.	2021	review	Research topic discrepancy	Not available	Zhao Q; Wu N	2023-03-19
	92	Application of Incremental Resistance Exercise Training Combined with WeChat Health Education Platform in Nursing Care for Hemodialysis Patients with Chronic Renal Failure	Liu Fang et al.	2022	randomized controlled trial	Literature duplication	Not available	Zhao Q; Wu N	2023-03-19
	93	The Mechanism of Muscle Atrophy in Hemodialysis Patients and the Application of Resistance Exercise	Zhang Fan et al.	2019	randomized controlled trial	Research topic discrepancy	Not available	Zhao Q; Wu N	2023-03-19
	94	The Impact of Progressive Resistance Exercise on Exercise Capacity, Nutritional Indicators, and Sleep Quality in Hemodialysis Patients	Yan Xing et al.	2022	randomized controlled trial	Literature duplication	Not available	Zhao Q; Wu N	2023-03-19
	95	The Impact of Aerobic-Resistance Exercise Intervention on Physical Function and Oxidative Stress in Hemodialysis Patients	Liang Yanping et al.	2019	randomized controlled trial	Research topic discrepancy	Not available	Zhao Q; Wu N	2023-03-19
	96	The Impact of Planned Aerobic and Resistance Exercise Intervention on Oxidative Stress Response in Hemodialysis Patients	Wang Chunrong et al.	2021	randomized controlled trial	Literature duplication	Not available	Zhao Q; Wu N	2023-03-19
	97	The Impact of Resistance Exercise on Blood Pressure and Quality of Life in Hemodialysis Patients	Zhang Lihua et al.	2020	randomized controlled trial	Research topic discrepancy	Not available	Zhao Q; Wu N	2023-03-19
	98	The Impact of Combined Aerobic and Resistance Exercise on Lipid Metabolism, Osteoporosis, and Blood Pressure in Hemodialysis Patients	Miao Jiayi et al.	2021	randomized controlled trial	Literature duplication	Not available	Zhao Q; Wu N	2023-03-19
	99	Application of Combined Aerobic and Resistance Exercise with Stratified Intervention in Hemodialysis Patients	Li Yinan et al.	2022	randomized controlled trial	Research topic discrepancy	Not available	Zhao Q; Wu N	2023-03-19
	100	The Role of Nutritional Guidance Combined with HAPA Model Personalized Resistance Exercise in Improving Nutritional Indicators and Quality of Life in Hemodialysis Patients with Sarcopenia	Li Ming et al.	2022	randomized controlled trial	Study population discrepancy	Not available	Zhao Q; Wu N	2023-03-19
	101	Analysis of the Impact of Brain Resistance Training Combined with Aerobic Exercise on Fatigue and Sleep Quality in Hemodialysis Patients	Wang Qian et al.	2018	randomized controlled trial	Research topic discrepancy	Not available	Zhao Q; Wu N	2023-03-19
	102	The Impact of Levocarnitine Combined with Resistance Exercise Training on Hypotension in Hemodialysis Patients	Hu Yinqian et al.	2023	randomized controlled trial	Research topic discrepancy	Not available	Zhao Q; Wu N	2023-03-19
	103	The Impact of Resistance Training Combined with Aerobic Exercise on Sleep Quality and Fatigue in Hemodialysis Patients	Xu Yueping et al.	2018	randomized controlled trial	Research content discrepancy	Not available	Zhao Q; Wu N	2023-03-19
	104	Research Progress on the Impact of Different Exercise Modalities on Physical Function and Quality of Life in Hemodialysis Patients	Wu Yahui et al.	2023	review	Research content discrepancy	Not available	Zhao Q; Wu N	2023-03-19
	105	Research Progress on the Effect of Rehabilitation Exercise on the Level of Physical Activity in Hemodialysis Patients	Fu Yu Han et al.	2023	review	Research content discrepancy	Not available	Zhao Q; Wu N	2023-03-19
	106	The Impact of Resistance Training Combined with Aerobic Exercise on Fatigue and Quality of Life in Hemodialysis Patients	Chang Pingping et al.	2020	randomized controlled trial	Research topic discrepancy	Not available	Zhao Q; Wu N	2023-03-19
	107	The Effect of Low-Intensity Aerobic Exercise on Post-Dialysis Fatigue in Hemodialysis Patients	Wang Ting et al.	2023	randomized controlled trial	Research content discrepancy	Not available	Zhao Q; Wu N	2023-03-19
	108	The Impact of Arteriovenous Fistula Exercises on Upper Limb Motor Function and Frailty Level in Hemodialysis Patients	Xu Jing et al.	2023	randomized controlled trial	Study population discrepancy	Not available	Zhao Q; Wu N	2023-03-19
	109	Meta-Analysis of the Impact of Resistance Exercise on Exercise Capacity, Respiratory Function, and Quality of Life in Hemodialysis Patients	Shen Fang et al.	2020	meta-analysis	Literature duplication	Not available	Zhao Q; Wu N	2023-03-19
	110	Interventional Study on the Quality of Life of Elderly Hemodialysis Patients with Individualized Exercise	Li Hongli et al.	2023	randomized controlled trial	Research content discrepancy	Not available	Zhao Q; Wu N	2023-03-19
	111	The Influence of Exercise Therapy on Intra-dialysis Hypotension and Cardiopulmonary Function in Hemodialysis Patients	Lv Liang et al.	2023	randomized controlled trial	Research topic discrepancy	Not available	Zhao Q; Wu N	2023-03-19
	112	The Relationship Between the Current Status of Exercise in Hemodialysis Patients and Exercise Self-Efficacy	Xiong Xiaohong et al.	2020	cohort study	Research content discrepancy	Not available	Zhao Q; Wu N	2023-03-19
	113	Evidence-Based Practice of Exercise Rehabilitation in Hemodialysis Patients	Zhang Xuan et al.	2023	randomized controlled trial	Research content discrepancy	Not available	Zhao Q; Wu N	2023-03-19
	114	Research on the Impact of Exercise Self-Efficacy on Upper Limb Disability in Hemodialysis Patients	Zheng Lili et al.	2023	randomized controlled trial	Research topic discrepancy	Not available	Zhao Q; Wu N	2023-03-19
	115	Research on the Impact of Individualized Exercise Therapy Nursing on Negative Emotions and Sleep Quality in Hemodialysis Patients	Chen Shuangru et al.	2023	randomized controlled trial	Research content discrepancy	Not available	Zhao Q; Wu N	2023-03-19
	116	Network Meta-Analysis of the Impact of Different Exercise Modalities on Dialysis Adequacy in Hemodialysis Patients	Lv Huiyu et al.	2023	meta-analysis	Research content discrepancy	Not available	Zhao Q; Wu N	2023-03-19
	117	Bayesian Network Meta-Analysis of the Effects of Different Exercise Therapies on Fatigue Intervention in Hemodialysis Patients	Li Wanlin et al.	2023	meta-analysis	Research content discrepancy	Not available	Zhao Q; Wu N	2023-03-19
	118	Research Progress on Frailty Assessment and Exercise Intervention in Hemodialysis Patients	Gu Zhuoting et al.	2023	review	Research content discrepancy	Not available	Zhao Q; Wu N	2023-03-19
	119	Research Progress on the Current Status of Exercise and Influencing Factors in Hemodialysis Patients	Gao Zhenhuan et al.	2023	review	Literature duplication	Not available	Zhao Q; Wu N	2023-03-19
	120	Research on the Impact of Aerobic Exercise on Anxiety and Depression in Hemodialysis Patients with End-Stage Renal Disease	Li Pingping et al.	2023	randomized controlled trial	Research content discrepancy	Not available	Zhao Q; Wu N	2023-03-19
	121	The Effect of Exercise Guidance Combined with Bundled Skin Management on Hemodialysis Patients	Zhang Ji et al.	2023	randomized controlled trial	Research content discrepancy	Not available	Zhao Q; Wu N	2023-03-19
	122	The Application Effect of Cycling Exercise Combined with Respiratory Training in Elderly Hemodialysis Patients	Liu Yinyuan et al.	2022	randomized controlled trial	Research topic discrepancy	Not available	Zhao Q; Wu N	2023-03-19
	123	Method Application in Guiding Rehabilitation Exercise for Hemodialysis Patients Combined with Intern Clinical Teaching	Shi Xue et al.	2023	randomized controlled trial	Study population discrepancy	Not available	Zhao Q; Wu N	2023-03-19
	124	Application of Baduanjin Exercise in Hemodialysis Patients	Li Qiaofen et al.	2023	randomized controlled trial	Research topic discrepancy	Not available	Zhao Q; Wu N	2023-03-19
	125	The Effect of Individualized Exercise Therapy Nursing on Hemodialysis Patients	Tian Wen et al.	2023	randomized controlled trial	Research content discrepancy	Not available	Zhao Q; Wu N	2023-03-19
	126	The Impact of Intermittent Exercise Nursing During Hemodialysis on the Incidence of Hypotension and Quality of Life in Hemodialysis Patients	He Yanping et al.	2023	randomized controlled trial	Literature duplication	Not available	Zhao Q; Wu N	2023-03-19
	127	Analysis of the Current Status of Exercise Rehabilitation and Related Factors in Hemodialysis Patients	Dai Qiji et al.	2020	cohort study	Research content discrepancy	Not available	Zhao Q; Wu N	2023-03-19
	128	Analysis of the Impact of Exercise During Hemodialysis on Cognitively Impaired Hemodialysis Patients	Liu Lu et al.	2023	randomized controlled trial	Research topic discrepancy	Not available	Zhao Q; Wu N	2023-03-19
Sinomed	129	Application of Medical-Nursing Cooperative Quality Control Circles in Primary Peritoneal Dialysis Patients	Liang Suren et al.	2019	randomized controlled trial	Study population discrepancy	Not available	Zhao Q; Wu N	2023-03-19
	130	The Impact of Regular Aerobic Exercise on Weight Control and Quality of Life in Hemodialysis Patients	Zhong Lijuan et al.	2019	randomized controlled trial	Research topic discrepancy	Not available	Zhao Q; Wu N	2023-03-19
	131	Qualitative Study on Self-Management of Pressure in Elderly Hemodialysis Patients	Guo Zhenxia et al.	2019	systematic review	Research topic discrepancy	Not available	Zhao Q; Wu N	2023-03-19
	132	Application of Quality Control Circle Activities in Improving the Correctness of Hand Hygiene During Home Fluid Exchange in Peritoneal Dialysis Patients	Tian Dongxue et al.	2019	randomized controlled trial	Research topic discrepancy	Not available	Zhao Q; Wu N	2023-03-19
	133	The Relationship Between Protein-Energy Consumption and Mineral Metabolism Disorder in Hemodialysis Patients	Liu Zhangsuo et al.	2019	cohort study	Research topic discrepancy	Not available	Zhao Q; Wu N	2023-03-19
	134	Research on the Impact of Aerobic Exercise on Toxin Clearance in Hemodialysis Patients	Xie Caiyun et al.	2019	randomized controlled trial	Research content discrepancy	Not available	Zhao Q; Wu N	2023-03-19
	135	Application of Individualized Nursing Based on Evidence-Based Concepts in Hypertensive Hemodialysis Patients	Zhou Min et al.	2019	randomized controlled trial	Research topic discrepancy	Not available	Zhao Q; Wu N	2023-03-19
	136	Analysis of the Impact of Aerobic Exercise Combined with Levocarnitine on Inflammatory Status, Oxidative Stress Response, and Nutritional Status in Hemodialysis Patients	Jiao Lijuan et al.	2019	randomized controlled trial	Research topic discrepancy	Not available	Zhao Q; Wu N	2023-03-19
	137	Discussion on the Characteristics of Intestinal Flora in Hemodialysis Patients with End-Stage Renal Disease	Li Sheng et al.	2019	review	Research topic discrepancy	Not available	Zhao Q; Wu N	2023-03-19
	138	The Impact of Rehabilitation Training on Sleep Disorders in Hemodialysis Patients	Liu Dongmei et al.	2019	randomized controlled trial	Research topic discrepancy	Not available	Zhao Q; Wu N	2023-03-19
	139	The Impact of Rehabilitation Training on Fatigue in Hemodialysis (MHD) Patients	Liu Dongmei et al.	2019	randomized controlled trial	Research topic discrepancy	Not available	Zhao Q; Wu N	2023-03-19
	140	Quality Control Circle Practice to Improve the Exercise Execution Rate of Elderly Hemodialysis Patients Through Bear Exercise	Zhang Chengliang et al.	2019	randomized controlled trial	Research topic discrepancy	Not available	Zhao Q; Wu N	2023-03-19
	141	Troubleshooting of Siemens Axiom Aristos FX Plus DR	Dong Anding et al.	2019	review	Research topic discrepancy	Not available	Zhao Q; Wu N	2023-03-19
	142	The Impact of Short Video APP on Anxiety and Depression in Young Hemodialysis Patients	Xi Wen et al.	2019	randomized controlled trial	Research topic discrepancy	Not available	Zhao Q; Wu N	2023-03-19
	143	Evaluation of Left Heart Structure and Function in Uremic Hemodialysis Patients by Echocardiography	Zhang Hongli et al.	2019	cohort study	Research topic discrepancy	Not available	Zhao Q; Wu N	2023-03-19
	144	Effectiveness Evaluation of Supportive Psychotherapy Combined with Aerobic Exercise in Hemodialysis Patients	Han Mei et al.	2019	randomized controlled trial	Research topic discrepancy	Not available	Zhao Q; Wu N	2023-03-19
	145	The Impact of Low-Protein Diet Therapy on Hemodialysis Patients with Diabetic Nephropathy	Liu Fang et al.	2019	cohort study	Study population discrepancy	Not available	Zhao Q; Wu N	2023-03-19
	146	The Impact of Syndrome-Differentiated Moxibustion Plan on Muscle Movement Rehabilitation in Hemodialysis Patients	Yan Erping et al.	2016	randomized controlled trial	Research topic discrepancy	Not available	Zhao Q; Wu N	2023-03-19
	147	The Influence of Home Blood Pressure Monitoring on Blood Pressure in Hemodialysis Patients	Zhu Dongmei et al.	2016	randomized controlled trial	Research topic discrepancy	Not available	Zhao Q; Wu N	2023-03-19
	148	The Impact of Interdialytic Exercise on the Prevention of Hypotension During Hemodialysis	Lin Fanglan et al.	2016	randomized controlled trial	Research content discrepancy	Not available	Zhao Q; Wu N	2023-03-19
	149	The Experience of the Influence of Exercise Therapy on the Adequacy of Hemodialysis in Uremic Patients	Cai Jie et al.	2016	randomized controlled trial	Study population discrepancy	Not available	Zhao Q; Wu N	2023-03-19
	150	Application of Quality Control Circles in the Compliance of Hand Hygiene by Junior Nurses in Hemodialysis Units	Xu Chunxia et al.	2016	randomized controlled trial	Research topic discrepancy	Not available	Zhao Q; Wu N	2023-03-19
	151	Clinical Observation of Hemodialysis Patients with Cerebral Hemorrhage	Sun Zhan Shan et al.	2016	Case	Study population discrepancy	Not available	Zhao Q; Wu N	2023-03-19
	152	The Impact of Enhanced Self-Care Nursing on Disease Management Ability and Body Fluid Status in Peritoneal Dialysis Patients with Diabetic Nephropathy	Feng Jiali et al.	2016	Case	Study population discrepancy	Not available	Zhao Q; Wu N	2023-03-19
	153	Analysis of the Characteristics of Left Ventricular Diastolic Function in Hemodialysis Patients with Type 2 Diabetes	Liao Bing et al.	2016	review	Research topic discrepancy	Not available	Zhao Q; Wu N	2023-03-19
	154	New Advances in Exercise Therapy Treatment for Hemodialysis Patients	Liao Feiyun et al.	2016	review	Research topic discrepancy	Not available	Zhao Q; Wu N	2023-03-19
	155	The Impact of Aerobic Exercise on the 6-Minute Walk Distance and Serum Pentraxin-1 in Hemodialysis Patients	Li Ping et al.	2016	randomized controlled trial	Research topic discrepancy	Not available	Zhao Q; Wu N	2023-03-19
	156	Two Cases of Continuous Renal Replacement Therapy (CRRT) for Rescue of Multiple Organ Dysfunction Caused by Heatstroke	Yan Bin et al.	2016	Case	Literature type discrepancy	Not available	Zhao Q; Wu N	2023-03-19
	157	Observation of the Effect of Staged Behavioral Change Theory Intervention on Exercise Training in Hemodialysis Patients	Lu Xianghua et al.	2016	randomized controlled trial	Research content discrepancy	Not available	Zhao Q; Wu N	2023-03-19
	158	The Impact of Mandatory Exercise Therapy on Hypotension and Adaptability in Hemodialysis Patients	Yu Xiaoli et al.	2019	cohort study	Research content discrepancy	Not available	Zhao Q; Wu N	2023-03-19
	159	Application of Resistance Training Combined with Aerobic Exercise in Hemodialysis Patients	Hao Dayun et al.	2019	randomized controlled trial	Research content discrepancy	Not available	Zhao Q; Wu N	2023-03-19
	160	Correlation Between Rehabilitation Exercise and Blood Pressure Control in Peritoneal Dialysis Patients	Yu Xiongwei et al.	2019	cohort study	Research topic discrepancy	Not available	Zhao Q; Wu N	2023-03-19
	161	Flow Alarm and Troubleshooting of Fresenius 4008S Hemodialysis Machine	Jin Ting et al.	2019	review	Research topic discrepancy	Not available	Zhao Q; Wu N	2023-03-19
	162	The Impact of Exercise-Music Therapy on Overall Well-Being and Coping Styles in Hemodialysis Patients	Chen Yanfang et al.	2019	randomized controlled trial	Research topic discrepancy	Not available	Zhao Q; Wu N	2023-03-19
	163	Observation of the Application Effect of Functional Exercise Combined with Far-Infrared Therapy in the Maturation of Arteriovenous Fistula	Wu Yinping et al.	2019	randomized controlled trial	Research topic discrepancy	Not available	Zhao Q; Wu N	2023-03-19
	164	Research on the Impact of Tai Chi Exercise on Blood Pressure, Heart Rate, and Physical Changes in Hemodialysis Patients	A Xian. Wu Ri Na et al.	2019	randomized controlled trial	Research topic discrepancy	Not available	Zhao Q; Wu N	2023-03-19
	165	The Impact of Targeted Nursing Intervention Combined with Individualized Exercise on Nutritional Status and Quality of Life in Uremic Hemodialysis Patients	Wang Ning et al.	2019	randomized controlled trial	Study population discrepancy	Not available	Zhao Q; Wu N	2023-03-19
	166	Research on the Application Effect of Exercise Management Pyramid Diagram in Hemodialysis Patients	Wang Yanping et al.	2019	randomized controlled trial	Research topic discrepancy	Not available	Zhao Q; Wu N	2023-03-19
	167	Health Education on Exercise Rehabilitation for Hemodialysis Patients by the British Kidney Association	Zhang Fan et al.	2019	review	Research topic discrepancy	Not available	Zhao Q; Wu N	2023-03-19
Pubmed	168	The BASES expert statement on exercise therapy for people with chronic kidney disease. Journal of sports sciences.	Koufaki P et al.	2015	Expert consensus	Content Subject and type match	Available	Zhao Q; Wu N	2023-03-20
	169	Intradialytic exercise training modalities on physical functioning and health-related quality of life in patients undergoing maintenance hemodialysis: systematic review and meta-analysis	Gomes Neto M et al.	2018	Systematic Review	Content Subject and type match	Available	Zhao Q; Wu N	2023-03-20
	170	Combined training is the most effective training modality to improve aerobic capacity and blood pressure control in people requiring haemodialysis for end-stage renal disease: systematic review and network meta-analysis.	Scapini et al.	2019	Systematic Review	Content Subject and type match	Available	Zhao Q; Wu N	2023-03-20
	171	Effects of intradialytic exercise on cardiopulmonary capacity in chronic kidney disease: systematic review and meta-analysis of randomized clinical trials.	Andrade et al.	2019	Systematic Review	Content Subject and type match	Available	Zhao Q; Wu N	2023-03-20
	172	Effects of Exercise on Muscle Fitness in Dialysis Patients: A Systematic Review and Meta-Analysis.	Lu Y et al.	2019	Systematic Review	Content Subject and type match	Available	Zhao Q; Wu N	2023-03-20
	173	A systematic review and meta-analysis: Vinegar consumption on glycaemic control in adults with type 2 diabetes mellitus.	Cheng LJ et al.	2022	Systematic Review	Content Subject and type match	Available	Zhao Q; Wu N	2023-03-20
	174	Effects of intradialytic resistance exercise on systemic inflammation in maintenance hemodialysis patients with sarcopenia: a randomized controlled trial. International urology and nephrology.	Dong ZJ et al.	2019	Randomized controlled trial	Content Subject and type match	Available	Zhao Q; Wu N	2023-03-20
	175	Effect of intradialytic progressive resistance exercise on physical fitness and quality of life in maintenance haemodialysis patients. Nursing open.	Zhang F et al.	2020	Randomized controlled trial	Content Subject and type match	Available	Zhao Q; Wu N	2023-03-20
	176	Combined aerobic resistance exercise improves dialysis adequacy and quality of life in patients on maintenance hemodialysis	Zhao J et al.	2020	Randomized controlled trial	Content Subject and type match	Available	Zhao Q; Wu N	2023-03-20
	177	Resistance training improves sleep quality, redox balance and inflammatory profile in maintenance hemodialysis patients: a randomized controlled trial	Corrêa HL et al.	2020	Randomized controlled trial	Content Subject and type match	Available	Zhao Q; Wu N	2023-03-20
	178	Progressive exercise for anabolism in kidney disease (PEAK): a randomized, controlled trial of resistance training during hemodialysis	Cheema B et al.	2007	Randomized controlled trial	Content Subject and type match	Available	Zhao Q; Wu N	2023-03-20
	179	Effect of Exercise Performed during Hemodialysis: Strength versus Aerobic	de Lima et al.	2013	Randomized controlled trial	Content Subject and type match	Available	Zhao Q; Wu N	2023-03-20
	180	Exercise Interventions for Improving Objective Physical Function in End-Stage Kidney Disease Patients on Dialysis: A Systematic Review and Meta-Analysis	Matthew J. Clarkson et al.	2019	Systematic Review	Content Subject and type match	Available	Zhao Q; Wu N	2023-03-20
	181	Intradialytic Exercise in Hemodialysis Patients: A Systematic Review and Meta-Analysis	Sheng K et al.	2014	Systematic Review	Content Subject and type match	Available	Zhao Q; Wu N	2023-03-20
	182	Effect of Peripheral and Respiratory Muscle Training on the Functional Capacity of Hemodialysis Patients	Pellizzaro, Cíntia O et al.	2012	Randomized controlled trial	Content Subject and type match	Available	Zhao Q; Wu N	2023-03-20
	183	Effect of Chair Stand Exercise on Activity of Daily Living: A Randomized Controlled Trial in Hemodialysis Patients	Matsufuji, Shota et al.	2015	Randomized controlled trial	Content Subject and type match	Available	Zhao Q; Wu N	2023-03-20
	184	Exercise interventions on patients with end-stage renal disease: a systematic review	Zhao QG et al.	2019	Systematic Review	Content Subject and type match	Available	Zhao Q; Wu N	2023-03-20
	185	Effects of Resistance Exercise Training and Nandrolone Decanoate on Body Composition and Muscle Function among Patients Who Receive Hemodialysis	Johansen, Kirsten L et al.	2006	Randomized controlled trial	Content Subject and type match	Available	Zhao Q; Wu N	2023-03-20
	186	Relationships between frailty and exercise capacity in patients undergoing hemodialysis: A cross-sectional study	Kojima S et al.	2023	A cross-sectional study	Literature type discrepancy	Not appliable	Zhao Q; Wu N	2023-03-20
	187	Impact of simulation-based training in addition to theoretical training versus theoretical training of nurses alone in the occurrence of adverse events related to arteriovenous fistula puncture in chronic hemodialysis patients: study for a cluster randomized controlled trial (SIMFAV2)	Guillouet Erwan et al.	2023	Randomized controlled trial	Research topic discrepancy	Not appliable	Zhao Q; Wu N	2023-03-20
	188	Roxadustat alleviates the inflammatory status in patients receiving maintenance hemodialysis with erythropoiesis-stimulating agent resistance by increasing the short-chain fatty acids producing gut bacteria	Zhao XN et al.	2023	Single-center study	Research topic discrepancy	Not appliable	Zhao Q; Wu N	2023-03-20
	189	Physical exercise as a modulator of the purinergic system in the control of sarcopenia in individuals with chronic kidney disease on hemodialysis	Débora et al.	2023	Review	Literature type discrepancy	Not appliable	Zhao Q; Wu N	2023-03-20
	190	Relation between erythropoietin resistance and metabolic syndrome in hemodialysis patients: A multicentric propensity score matched analysis	Kotb E et al.	2023	Case-control	Research topic discrepancy	Not appliable	Zhao Q; Wu N	2023-03-20
	191	Leucine-enriched amino acid supplementation and exercise to prevent sarcopenia in patients on hemodialysis: a single-arm pilot study	Sang-Hyeon Ju et al.	2023	single-arm pilot study	Literature type discrepancy	Not appliable	Zhao Q; Wu N	2023-03-20
	192	Feasibility of a Peer Mentor Training Program for Patients Receiving Hemodialysis: An Educational Program Evaluation	Golestaneh L et al.	2023	Cross-sectional study	Research topic discrepancy	Not appliable	Zhao Q; Wu N	2023-03-20
	193	Proteomic profiling of protein expression changes after 3 months-exercise in ESRD patients on hemodialysis	Jeong HY et al.	2023	Cross-sectional study	Research topic discrepancy	Not appliable	Zhao Q; Wu N	2023-03-20
	194	Melatonin intake before intradialytic exercise reverses oxidative stress and impr	Marzougui H et al.	2023	Cross-sectional study	Research topic discrepancy	Not appliable	Zhao Q; Wu N	2023-03-20
	195	The effect of positive thinking training on hope and adherence to treatment in hemodialysis patients: a randomized controlled trial	Sabouri F et al.	2023	Randomized controlled trial	Research topic discrepancy	Not appliable	Zhao Q; Wu N	2023-03-20
	196	Hemodynamic Tolerance of Virtual Reality Intradialysis Exercise Performed during the Last 30 Minutes versus the Beginning of the Hemodialysis Session	García-Testal A et al.	2022	Meta analysis	Research topic discrepancy	Not appliable	Zhao Q; Wu N	2023-03-20
	197	Impacts of cognition of exercise on physical activity participation in hemodialysis patients	Huang M et al.	2023	Cross-sectional study	Literature type discrepancy	Not appliable	Zhao Q; Wu N	2023-03-20
	198	Identification and assessment of antimicrobial resistance bacteria in a hemodialysis water treatment system	Chaoui L et al.	2022	Cross-sectional study	Research topic discrepancy	Not appliable	Zhao Q; Wu N	2023-03-20
	199	Patterns of microbial resistance in bloodstream infections of hemodialysis patients: a cross-sectional study from Palestine	AbuTaha SA et al.	2022	Cross-sectional study	Research topic discrepancy	Not appliable	Zhao Q; Wu N	2023-03-20
	200	Factors associated with dropout from an intradialytic exercise program among patients undergoing maintenance hemodialysis	Yamaguchi T et al.	2023	Retrospective observational study	Research topic discrepancy	Not appliable	Zhao Q; Wu N	2023-03-20
	201	Resistance to Erythropoiesis-Stimulating Agents among Patients on Hemodialysis Is Typically Transient	Goodkin DA et al.	2022	Cross-sectional study	Research topic discrepancy	Not appliable	Zhao Q; Wu N	2023-03-20
	202	Alpha-lipoic acid improved anemia, erythropoietin resistance, maintained glycemic control, and reduced cardiovascular risk in diabetic patients on hemodialysis: a multi-center prospective randomized controlled study	Abdel Hamid DZ et al.	2022	Randomized controlled trial	Research topic discrepancy	Not appliable	Zhao Q; Wu N	2023-03-20
	203	Improving dialysis adequacy and quality of life in patients undergoing hemodialysis with twice a week range of motion exercise	Rochmawati E et al.	2022	Randomized controlled trial	Research topic discrepancy	Not appliable	Zhao Q; Wu N	2023-03-20
	204	The impact of activated protein C resistance on the patency of arteriovenous grafts for hemodialysis access	Santler SC et al.	2022	Cross-sectional study	Research topic discrepancy	Not appliable	Zhao Q; Wu N	2023-03-20
	205	Aerobic Exercise Increases Vascular Diameter of Arteriovenous Fistula in Hemodialysis Patients	Andrade FP et al.	2022	Randomized controlled trial	Research topic discrepancy	Not appliable	Zhao Q; Wu N	2023-03-20
	206	Neutrophil-to-Lymphocyte Ratio and Erythropoietin Resistance among Maintenance Hemodialysis Patients	Zhang JL et al.	2021	Cross-sectional study	Research topic discrepancy	Not appliable	Zhao Q; Wu N	2023-03-20
	207	Uremic toxins levels from the gut microbiota seem not to be altered by physical exercise in hemodialysis patients	de Brito JS et al.	2021	Randomized controlled trial	Research topic discrepancy	Not appliable	Zhao Q; Wu N	2023-03-20
	208	The effects of extracellular volume and intradialytic peripheral resistance changes on ambulatory blood pressure in hemodialysis patients with and without recurrent intradialytic hypertension	McAdams M et al.	2020	Prospective study	Research topic discrepancy	Not appliable	Zhao Q; Wu N	2023-03-20
	209	Relationships among the Dosage of Erythropoiesis-Stimulating Agents, Erythropoietin Resistance Index, and Mortality in Maintenance Hemodialysis Patients	Pan S et al.	2022	Retrospective observational study	Research topic discrepancy	Not appliable	Zhao Q; Wu N	2023-03-20
	210	Risk of hospitalization, technique failure, and death with increased training duration in 3-days-a-week home hemodialysis	Morin C et al.	2021	Retrospective observational study	Research topic discrepancy	Not appliable	Zhao Q; Wu N	2023-03-20
	211	Effect of a Home-Based Exercise Program on Indices of Physical Function and Quality of Life in Elderly Maintenance Hemodialysis Patients	Myers J et al.	2021	Randomized controlled trial	Research topic discrepancy	Not appliable	Zhao Q; Wu N	2023-03-20
	212	Hemodialysis patients perceived exercise benefits and barriers: the association with health-related quality of life	Ghafourifard M et al.	2021	Cross-sectional study	Literature type discrepancy	Not appliable	Zhao Q; Wu N	2023-03-20
	213	Reasons for Nonparticipation in a Sustained Hemodialysis Intradialytic Exercise Program	Parker K et al.	2021	Review	Literature type discrepancy	Not appliable	Zhao Q; Wu N	2023-03-20
	214	Simulator-based hemodialysis cannulation skills training: a new horizon?	Singapogu R et al.	2020	Review	Literature type discrepancy	Not appliable	Zhao Q; Wu N	2023-03-20
	215	Cardiopulmonary and metabolic physiology during hemodialysis and inter/intradialytic exercise	McGuire S et al.	2021	Cross-sectional study	Literature type discrepancy	Not appliable	Zhao Q; Wu N	2023-03-20
	216	Association of the erythropoiesis-stimulating agent resistance index and the geriatric nutritional risk index with cardiovascular mortality in maintenance hemodialysis patients	Yajima T et al.	2021	Prospective study	Research topic discrepancy	Not appliable	Zhao Q; Wu N	2023-03-20
	217	Fit for Dialysis: a prospective 2-site parallel intervention trial of a filmed research-based drama to increase exercise amongst older hemodialysis patients	Kontos P et al.	2021	Case-control	Research topic discrepancy	Not appliable	Zhao Q; Wu N	2023-03-20
	218	Barriers and facilitators to exercise in hemodialysis patients: A protocol for systematic review	Li TZ et al.	2020	Study protocol	Research topic discrepancy	Not appliable	Zhao Q; Wu N	2023-03-20
	219	Self-care training using the Tablo hemodialysis system	Plumb TJ et al.	2020	Cross-sectional study	Literature type discrepancy	Not appliable	Zhao Q; Wu N	2023-03-20
	220	Aerobic Exercise Training and Nontraditional Cardiovascular Risk Factors in Hemodialysis Patients: Results from a Prospective Randomized Trial	Silva VRO et al.	2019	Prospective study	Research topic discrepancy	Not appliable	Zhao Q; Wu N	2023-03-20
	221	Short period of high-intensity inspiratory muscle training improves inspiratory muscle strength in patients with chronic kidney disease on hemodialysis: a randomized controlled trial	Dipp T et al.	2019	Randomized controlled trial	Research topic discrepancy	Not appliable	Zhao Q; Wu N	2023-03-20
	222	Effects of continuous moderate exercise with partial blood flow restriction during hemodialysis: A protocol for a randomized clinical trial	Cardoso RK et al.	2019	Study protocol	Literature type discrepancy	Not appliable	Zhao Q; Wu N	2023-03-20
	223	Facilitators and Barriers to Exercise Influenced by Traditional Chinese Culture: A Qualitative Study of Chinese Patients Undergoing Hemodialysis	Song Y et al.	2019	Qualitative Study	Literature type discrepancy	Not appliable	Zhao Q; Wu N	2023-03-20
	224	Prevalence of resistance-associated substitutions to direct-acting antiviral agents in hemodialysis and renal transplant patients infected with hepatitis C virus	Felix Tavares RC et al.	2018	Cross-sectional study	Literature type discrepancy	Not appliable	Zhao Q; Wu N	2023-03-20
	225	Fit for Dialysis: a qualitative exploration of the impact of a research-based film for the promotion of exercise in hemodialysis	Kontos P et al.	2018	Qualitative Study	Literature type discrepancy	Not appliable	Zhao Q; Wu N	2023-03-20
	226	Effects of aspirin resistance and mean platelet volume on vascular access failure in hemodialysis patients	Cho AJ et al.	2018	Cross-sectional study	Literature type discrepancy	Not appliable	Zhao Q; Wu N	2023-03-20
	227	Effect of a Home-Based Exercise Program on Indices of Physical Function and Quality of Life in Elderly Maintenance Hemodialysis Patients	Myers, J.et al.	2021	Randomized controlled trial	Literature duplication	Not appliable	Zhao Q; Wu N	2023-03-20
	228	Effect of Hemodiafiltration on the Progression of Neuropathy with Kidney Failure: A Randomized Controlled Trial	Kang, A.et al.	2021	Randomized controlled trial	Literature duplication	Not appliable	Zhao Q; Wu N	2023-03-20
	229	Patient-led identification and prioritization of exercise interventions for fatigue on dialysis: a workshop report	Ju, A.et al.	2021	Report	Literature duplication	Not appliable	Zhao Q; Wu N	2023-03-20
	230	Differences between anthropometric and bioimpedance measurements of muscle mass in the arm and hand grip and pinch strength in patients with chronic kidney disease	Jiang, K.et al.	2021	Systematic review	Literature duplication	Not appliable	Zhao Q; Wu N	2023-03-20
	231	INTRADIALYTIC RESISTANCE TRAINING HAS POSITIVE EFFECT ON SURVIVAL IN HEMODIALYSIS PATIENTS INDEPENDENTLY OF THEIR NUTRITION STATUS MEASURED BY BODY COMPOSITION MONITORING	Hudacek, M.et al.	2021	Review	Literature duplication	Not appliable	Zhao Q; Wu N	2023-03-20
	232	Perceptions of Home Dialysis Training and Experience Among US Nephrology Fellows	Gupta, N.et al.	2021	Review	Literature duplication	Not appliable	Zhao Q; Wu N	2023-03-20
	233	Evaluation of bone marrow findings in hemodialysis patients with erythropoietin-resistant anemia	Yilmaz, M.et al.	2024	Systematic review	Literature duplication	Not appliable	Zhao Q; Wu N	2023-03-20
	234	Efficacy of physical exercise on sleep quality in patients with chronic kidney disease: a systematic review and meta-analysis	Valera, S. et al.	2024	Meta-analysis	Literature duplication	Not appliable	Zhao Q; Wu N	2023-03-20
	235	Age-associated effects of intradialytic exercise on physical function and nutritional status in patients receiving ambulatory hemodialysis: A multicenter cohort study	Takahashi, R.	2024	Cohort study	Literature duplication	Not appliable	Zhao Q; Wu N	2023-03-20
	236	Combining exercise and nutrition in chronic kidney disease and dialysis: Can we learn from the performance nutrition of athletes?	Meade, A. et al.	2024	Review	Literature duplication	Not appliable	Zhao Q; Wu N	2023-03-20
	237	Effects of Neuromuscular Electrical Stimulation During Hemodialysis on Peripheral Muscle Strength and Exercise Capacity: A Randomized Clinical Trial	Brüggemann AK et al.	2017	Randomized controlled trial	Research topic discrepancy	Not appliable	Zhao Q; Wu N	2023-03-20
	238	Intravenous Vitamin B6 Increases Resistance to Erythropoiesis-Stimulating Agents in Hemodialysis Patients: A Randomized Controlled Trial	Obi Y et al.	2016	Randomized controlled trial	Research topic discrepancy	Not appliable	Zhao Q; Wu N	2023-03-20
Cochrane library	239	Physical exercise for people with cirrhosis	Aamann L et al.	2023	Review	Study population discrepancy	Not appliable	Zhao Q; Wu N	2023-03-20
	240	Home versus in‐centre haemodialysis for people with kidney failure	Cheetham MS et al.	2023	Randomized controlled trial	Research topic discrepancy	Not appliable	Zhao Q; Wu N	2023-03-20
	241	Planned hospital birth compared with planned home birth for pregnant women at low risk of complications	Olsen O et al.	2023	Randomized controlled trial	Research topic discrepancy	Not appliable	Zhao Q; Wu N	2023-03-20
	242	Physical exercise training for type 3 spinal muscular atrophy	Bartels B et al.	2019	Randomized controlled trial	Study population discrepancy	Not appliable	Zhao Q; Wu N	2023-03-20
	243	Home‐based multidimensional survivorship programmes for breast cancer survivors	Cheng FK et al.	2017	Randomized controlled trial	Study population discrepancy	Not appliable	Zhao Q; Wu N	2023-03-20
	244	Multifactorial and multiple component interventions for preventing falls in older people living in the community	Hopewell S et al.	2018	Randomized controlled trial	Study population discrepancy	Not appliable	Zhao Q; Wu N	2023-03-20
	245	Exercise interventions for adults after liver transplantation	Pérez-Amate E et al.	2023	Randomized controlled trial	Study population discrepancy	Not appliable	Zhao Q; Wu N	2023-03-20
	246	Community and home‐based exercise for the prevention and treatment of hypertension	Cameron M et al.	2020	Study protocol	Research topic discrepancy	Not appliable	Zhao Q; Wu N	2023-03-20
	247	Home‐based care for reducing morbidity and mortality in people infected with HIV/AIDS	Young E et al.	2010	Randomized controlled trial	Study population discrepancy	Not appliable	Zhao Q; Wu N	2023-03-20
	248	Community‐based exercise and physical activity programmes led by exercise professionals for osteoarthritis	Walsh N et al.	2016	Study protocol	Research topic discrepancy	Not appliable	Zhao Q; Wu N	2023-03-20
web of science	249	Evaluation of bone marrow findings in hemodialysis patients with erythropoietin-resistant anemia	Yilmaz, M.et al.	2023	systematic review	Research topic discrepancy	Not appliable	Zhao Q; Wu N	2023-03-21
	250	Efficacy of physical exercise on sleep quality in patients with chronic kidney disease: a systematic review and meta-analysis	Valera, S.et al.	2023	meta-analysis	Research topic discrepancy	Not appliable	Zhao Q; Wu N	2023-03-21
	251	Age-associated effects of intradialytic exercise on physical function and nutritional status in patients receiving ambulatory hemodialysis: A multicenter cohort study	Takahashi, R.et al.	2023	cohort study	Research topic discrepancy	Not appliable	Zhao Q; Wu N	2023-03-21
	252	Combining exercise and nutrition in chronic kidney disease and dialysis: Can we learn from the performance nutrition of athletes?	Meade, A.et al.	2023	review	Research topic discrepancy	Not appliable	Zhao Q; Wu N	2023-03-21
	253	Psychometrically validated questionnaires to measure the effects and benefits/barriers to physical exercise in hemodialysis patients: a systematic review	Martins, M. A.v et al.	2023	systematic review	Research topic discrepancy	Not appliable	Zhao Q; Wu N	2023-03-21
	254	Psychometrically validated questionnaires to measure the effects and benefits/barriers to physical exercise in hemodialysis patients: a systematic review	Martins, M. A.v et al.	2023	systematic review	Literature duplication	Not appliable	Zhao Q; Wu N	2023-03-21
	255	Effect of exercise training on functional capacity, muscle strength, exercise capacity, dialysis efficacy and quality of life in children and adolescents with chronic kidney disease: a systematic review and meta-analysis	Kajbafvala, M.et al.	2023	meta-analysis	Research topic discrepancy	Not appliable	Zhao Q; Wu N	2023-03-21
	256	The hand grip training device: A new therapeutic option in arteriovenous fistula maturation	González, I. T.et al.	2023	review	Research topic discrepancy	Not appliable	Zhao Q; Wu N	2023-03-21
	257	Effect of intradialytic weight resistance training exercise in sarcopenic hemodialysis patients: A randomized controlled trial	Chaovarin, C.et al.	2023	randomized controlled trial	Research topic discrepancy	Not appliable	Zhao Q; Wu N	2023-03-21
	258	Effects of intradialytic exercise on functional capacity in patients with end-stage chronic kidney disease: a systematic review and meta-analysis	Araujo, A. M.et al.	2023	meta-analysis	Literature duplication	Not appliable	Zhao Q; Wu N	2023-03-21
	259	Effects of intradialytic exercise on functional capacity in patients with end-stage chronic kidney disease: a systematic review and meta-analysis	Araujo, A. M.et al.	2023	meta-analysis	Research topic discrepancy	Not appliable	Zhao Q; Wu N	2023-03-21
	260	Non-pharmacological Interventions to Improve Physical Function in Patients with End-stage Renal Disease: A Network Meta-analysis	Zhao, Q.et al.	2023	meta-analysis	Research topic discrepancy	Not appliable	Zhao Q; Wu N	2023-03-21
	261	Effect of respiratory muscle training in patients with chronic kidney disease: A systematic review and meta-analysis of randomized controlled trials	Zhang, F.et al.	2023	meta-analysis	Research topic discrepancy	Not appliable	Zhao Q; Wu N	2023-03-21
	262	Effects of physical activity interventions on executive function in older adults with dementia: A meta-analysis of randomized controlled trials	Zeng, Y. A.et al.	2023	meta-analysis	Research topic discrepancy	Not appliable	Zhao Q; Wu N	2023-03-21
	263	Age and sex differences in the effectiveness of intradialytic resistance training on muscle function	Zelko, A.et al.	2023	randomized controlled trial	Research topic discrepancy	Not appliable	Zhao Q; Wu N	2023-03-21
	264	Value of neutrophil-to-lymphocyte ratio for diagnosing sarcopenia in patients undergoing maintenance hemodialysis and efficacy of Baduanjin exercise combined with nutritional support	Wang, J.et al.	2023	randomized controlled trial	Research topic discrepancy	Not appliable	Zhao Q; Wu N	2023-03-21
	265	Value of neutrophil-to-lymphocyte ratio for diagnosing sarcopenia in patients undergoing maintenance hemodialysis and efficacy of Baduanjin exercise combined with nutritional support	Wang, J.et al.	2023	randomized controlled trial	Literature duplication	Not appliable	Zhao Q; Wu N	2023-03-21
	266	Importance of physical exercise prescription in patients with chronic kidney disease: Results of the survey of the Spanish Multidisciplinary Group of Physical Exercise in Kidney Patients (GEMEFER)	Villanego, F.et al.	2023	review	Research topic discrepancy	Not appliable	Zhao Q; Wu N	2023-03-21
	267	Recommendations for culturally safe clinical kidney care for First Nations Australians: a guideline summary	Tunnicliffe, D. J.et al.	2023	review	Research topic discrepancy	Not appliable	Zhao Q; Wu N	2023-03-21
	268	Recommendations for culturally safe clinical kidney care for First Nations Australians: a guideline summary	Tunnicliffe, D. J.et al.	2023	review	Literature duplication	Not appliable	Zhao Q; Wu N	2023-03-21
	269	Development and validation of a nomogram model for predicting low muscle mass in patients undergoing hemodialysis	Tian, R. R.et al.	2023	review	Research topic discrepancy	Not appliable	Zhao Q; Wu N	2023-03-21
	270	Development and validation of a nomogram model for predicting low muscle mass in patients undergoing hemodialysis	Tian, R. R.et al.	2023	review	Literature duplication	Not appliable	Zhao Q; Wu N	2023-03-21
	271	Influence of Malnutrition on the Improvement of Physical Function by Intradialytic Resistance Exercise in Patients Undergoing Hemodialysis	Takahashi, R.et al.	2023	systematic review	Research topic discrepancy	Not appliable	Zhao Q; Wu N	2023-03-21
	272	Influence of Malnutrition on the Improvement of Physical Function by Intradialytic Resistance Exercise in Patients Undergoing Hemodialysis	Takahashi, R.et al.	2023	systematic review	Literature duplication	Not appliable	Zhao Q; Wu N	2023-03-21
	273	Day-to-day variability in euvolemic body mass	Schneditz, D.et al.	2023	review	Research topic discrepancy	Not appliable	Zhao Q; Wu N	2023-03-21
	274	Intradialytic neuromuscular electrical stimulation with optional virtual reality distraction improves not only muscle strength and functional capacity but also serum albumin level in haemodialysis patients: a pilot randomized clinical trial	Schinner, L.et al.	2023	randomized controlled trial	Research topic discrepancy	Not appliable	Zhao Q; Wu N	2023-03-21
	275	The effect of video-based fistula care education on hemodialysis patients' self-care behaviors: A randomized controlled study	Sahan, S.et al.	2023	randomized controlled trial	Research topic discrepancy	Not appliable	Zhao Q; Wu N	2023-03-21
	276	How is exercise being prescribed for patients on hemodialysis? A scoping review	Ribeiro, H. S.et al.	2023	review	Research content discrepancy	Not appliable	Zhao Q; Wu N	2023-03-21
	277	Comparative efficacy of nine exercise methods on the prognosis in chronic kidney disease patients with hemodialysis: a systematic review and network meta-analysis	Ren, N.et al.	2023	systematic review	Research content discrepancy	Not appliable	Zhao Q; Wu N	2023-03-21
	278	Mortality analysis of endovascular aneurysm sealing versus endovascular aneurysm repair	Rastogi, V.et al.	2023	review	Research topic discrepancy	Not appliable	Zhao Q; Wu N	2023-03-21
	279	Effects of resistance training on patients with End-Stage Renal Disease: an umbrella review with meta-analysis of the pooled findings	Perez-Dominguez, B.et al.	2023	review	Study population discrepancy	Not appliable	Zhao Q; Wu N	2023-03-21
	280	The effect of subclinic thyroid pathologies on erythropoietine dose in hemodialysis patients	Onan, E.et al.	2023	review	Research topic discrepancy	Not appliable	Zhao Q; Wu N	2023-03-21
	281	Effects of intradialytic exercise in combination with melatonin supplementation on functional capacity, postural balance, and quality of life in hemodialysis patients	Marzougui, H.et al.	2023	randomized controlled trial	Research content discrepancy	Not appliable	Zhao Q; Wu N	2023-03-21
	282	Advances in Exercise Therapy in Hemodialysis: A Systematic Review	Li, Y.et al.	2023	systematic review	Research content discrepancy	Not appliable	Zhao Q; Wu N	2023-03-21
	283	Advances in Exercise Therapy in Hemodialysis: A Systematic Review	Li, Y.et al.	2023	systematic review	Literature duplication	Not appliable	Zhao Q; Wu N	2023-03-21
	284	The Impact of Intradialytic Cognitive and Physical Training Program on the Physical and Cognitive Abilities in End-Stage Kidney Disease Patients: A Randomized Clinical Controlled Trial	Kren, A.et al.	2023	randomized controlled trial	Study population discrepancy	Not appliable	Zhao Q; Wu N	2023-03-21
	285	The Efficacy of Short-Term Toe Resistance Training in Chronic Hemodialysis Patients with Type 2 Diabetes	Kataoka, H.et al.	2023	randomized controlled trial	Study population discrepancy	Not appliable	Zhao Q; Wu N	2023-03-21
	286	The Efficacy of Short-Term Toe Resistance Training in Chronic Hemodialysis Patients with Type 2 Diabetes	Kataoka, H.et al.	2023	randomized controlled trial	Literature duplication	Not appliable	Zhao Q; Wu N	2023-03-21
	287	Effects of different exercises on physical function, dialysis adequacy, and health-related quality of life in maintenance hemodialysis patients: A systematic review and network meta-analysis	Hu, H. G.et al.	2023	meta-analysis	Research content discrepancy	Not appliable	Zhao Q; Wu N	2023-03-21
	288	Construction of an early alert system for intradialytic hypotension before initiating hemodialysis based on machine learning	Hong, D. Q.et al.	2023	review	Research topic discrepancy	Not appliable	Zhao Q; Wu N	2023-03-21
	289	Game-based intradialytic non-weight-bearing exercise training on gait speed and balance in older adults with diabetes: a single-blind randomized controlled trial	Finco, M. G.et al.	2023	randomized controlled trial	Study population discrepancy	Not appliable	Zhao Q; Wu N	2023-03-21
	290	Game-based intradialytic non-weight-bearing exercise training on gait speed and balance in older adults with diabetes: a single-blind randomized controlled trial	Finco, M. G.et al.	2023	randomized controlled trial	Literature duplication	Not appliable	Zhao Q; Wu N	2023-03-21
	291	Efficacy of six exercise-based interventions for individuals undergoing hemodialysis: a network meta-analysis of randomized clinical trials	Ferrari, F.et al.	2023	meta-analysis	Research content discrepancy	Not appliable	Zhao Q; Wu N	2023-03-21
	292	Machine learning-based intradialytic hypotension prediction of patients undergoing hemodialysis: A multicenter retrospective study	Dong, J. J.et al.	2023	retrospective study	Research topic discrepancy	Not appliable	Zhao Q; Wu N	2023-03-21
	293	Machine learning-based intradialytic hypotension prediction of patients undergoing hemodialysis: A multicenter retrospective study	Dong, J. J.et al.	2023	retrospective study	Literature duplication	Not appliable	Zhao Q; Wu N	2023-03-21
	294	The effects of home-based progressive resistance training in chronic kidney disease patients	de Araújo, T. B.et al.	2023	randomized controlled trial	Research content discrepancy	Not appliable	Zhao Q; Wu N	2023-03-21
	295	EFFECT OF INTRADIALYTIC WEIGHT RESISTANCE TRAINING EXERCISE IN SARCOPENIC HEMODIALYSIS PATIENTS: A RANDOMIZED CONTROLLED TRIAL	Chaovarin, C.et al.	2023	randomized controlled trial	Research content discrepancy	Not appliable	Zhao Q; Wu N	2023-03-21
	296	EFFECT OF INTRADIALYTIC WEIGHT RESISTANCE TRAINING EXERCISE IN SARCOPENIC HEMODIALYSIS PATIENTS: A RANDOMIZED CONTROLLED TRIAL	Chaovarin, C.et al.	2023	randomized controlled trial	Literature duplication	Not appliable	Zhao Q; Wu N	2023-03-21
	297	A Randomized Controlled Trial of Whole-Body Vibration on Gait Ability and Balance among Older Hemodialysis Patients	Asahina, Y.et al.	2023	randomized controlled trial	Research content discrepancy	Not appliable	Zhao Q; Wu N	2023-03-21
	298	Edema Estimation From Facial Images Taken Before and After Dialysis via Contrastive Multi-Patient Pre-Training	Akamatsu, Y.et al.	2023	systematic review	Research topic discrepancy	Not appliable	Zhao Q; Wu N	2023-03-21
	299	Gut Microbiota Correlates With Clinical Responsiveness to Erythropoietin in Hemodialysis Patients With Anemia	Zhu, Y. F.et al.	2022	review	Research topic discrepancy	Not appliable	Zhao Q; Wu N	2023-03-21
	300	Magnetic Resonance Imaging Quantification of Accumulation of Epicardial Adipose Tissue Adds Independent Risks for Diastolic Dysfunction among Dialysis Patients	Zhou, H.et al.	2022	review	Research topic discrepancy	Not appliable	Zhao Q; Wu N	2023-03-21
	301	Magnetic Resonance Imaging Quantification of Accumulation of Epicardial Adipose Tissue Adds Independent Risks for Diastolic Dysfunction among Dialysis Patients	Zhou, H.et al.	2022	review	Literature duplication	Not appliable	Zhao Q; Wu N	2023-03-21
	302	Peimine-induced apoptosis and inhibition of migration by regulating reactive oxygen species-mediated MAPK/STAT3/NF-κB and Wnt/β-catenin signaling pathways in gastric cancer MKN-45 cells	Zhang, T.et al.	2022	review	Research topic discrepancy	Not appliable	Zhao Q; Wu N	2023-03-21
	303	The effects of an intradialytic resistance training on lower extremity muscle functions	Zelko, A.et al.	2022	randomized controlled trial	Research topic discrepancy	Not appliable	Zhao Q; Wu N	2023-03-21
	304	Comparative efficacy of exercise modalities for cardiopulmonary function in hemodialysis patients: A systematic review and network meta-analysis	Zang, W. L.et al.	2022	meta-analysis	Research content discrepancy	Not appliable	Zhao Q; Wu N	2023-03-21
	305	The relationship between serum vitamin D levels and health-related quality of life in peritoneal dialysis patients	Yuksel, E.et al.	2022	review	Research topic discrepancy	Not appliable	Zhao Q; Wu N	2023-03-21
	306	Influence of sex differences in maintenance-hemodialysis participants on motivation of exercise therapy implementation: a multicenter cross-sectional study	Yamaguchi, T.et al.	2022	review	Research topic discrepancy	Not appliable	Zhao Q; Wu N	2023-03-21
	307	Effects of exercise on markers of inflammation and indicators of nutrition in patients with chronic kidney disease: a systematic review and meta-analysis	Wu, L. H.et al.	2022	meta-analysis	Research topic discrepancy	Not appliable	Zhao Q; Wu N	2023-03-21
	308	Effects of exercise on markers of inflammation and indicators of nutrition in patients with chronic kidney disease: a systematic review and meta-analysis	Wu, L. H.et al.	2022	meta-analysis	Literature duplication	Not appliable	Zhao Q; Wu N	2023-03-21
	309	Inflammation and physical dysfunction: responses to moderate intensity exercise in chronic kidney disease	Watson, E. L.et al.	2022	systematic review	Research topic discrepancy	Not appliable	Zhao Q; Wu N	2023-03-21
	310	Association of Exercise With Vascular Function in Patients With CKD: A Meta-Analysis of Randomized Controlled Trials	Wang, H.et al.	2022	meta-analysis	Study population discrepancy	Not appliable	Zhao Q; Wu N	2023-03-21
	311	The effect of a 6-month intradialytic exercise program on hemodialysis adequacy and body composition: a randomized controlled trial	Vogiatzaki, E.et al.	2022	randomized controlled trial	Research content discrepancy	Not appliable	Zhao Q; Wu N	2023-03-21
	312	Changes in extracellular water with hemodialysis and fall in systolic blood pressure	Tangvoraphonkchai, K.et al.	2022	review	Research topic discrepancy	Not appliable	Zhao Q; Wu N	2023-03-21
	313	Changes in extracellular water with hemodialysis and fall in systolic blood pressure	Tangvoraphonkchai, K.et al.	2022	review	Literature duplication	Not appliable	Zhao Q; Wu N	2023-03-21
	314	Assessing proximate intermediates between ambient temperature, hospital admissions, and mortality in hemodialysis patients	Remigio, R. V.et al.	2022	review	Research topic discrepancy	Not appliable	Zhao Q; Wu N	2023-03-21
	315	Does the interference phenomenon affect strength development during same-session combined rehabilitation program in hemodialysis patients?	Pavlin, L.et al.	2022	review	Research topic discrepancy	Not appliable	Zhao Q; Wu N	2023-03-21
	316	Does the interference phenomenon affect strength development during same-session combined rehabilitation program in hemodialysis patients?	Pavlin, L.et al.	2022	review	Literature duplication	Not appliable	Zhao Q; Wu N	2023-03-21
	317	A randomized controlled trial of the effect of postoperative hand exercise training on arteriovenous fistula maturation in patients with chronic kidney disease	Nantakool, S.et al.	2022	randomized controlled trial	Research topic discrepancy	Not appliable	Zhao Q; Wu N	2023-03-21
	318	Effects of a Combined Intradialytic Exercise Training Program and Music on Cardiac Autonomic Nervous System Activity in Hemodialysis Patients	Mitsiou, M.et al.	2022	systematic review	Research content discrepancy	Not appliable	Zhao Q; Wu N	2023-03-21
	319	Physical exercise and peritoneal dialysis: An area yet to be explored	Menezes, Jimnet al.	2022	review	Research topic discrepancy	Not appliable	Zhao Q; Wu N	2023-03-21
	320	Effect of an aerobic and strength exercise combined program on oxidative stress and inflammatory biomarkers in patients undergoing hemodialysis: a single blind randomized controlled trial	Meléndez-Oliva, E.et al.	2022	randomized controlled trial	Research topic discrepancy	Not appliable	Zhao Q; Wu N	2023-03-21
	321	Effect of Online Home-Based Training on Functional Capacity and Strength in Two CKD Patients: A Case Study	Marrone, G.et al.	2022	case	Research topic discrepancy	Not appliable	Zhao Q; Wu N	2023-03-21
	322	Effect of Online Home-Based Training on Functional Capacity and Strength in Two CKD Patients: A Case Study	Marrone, G.et al.	2022	case	Literature duplication	Not appliable	Zhao Q; Wu N	2023-03-21
	323	Physical activity and exercise recommendations for people receiving dialysis: A scoping review	Lambert, K.et al.	2022	review	Research topic discrepancy	Not appliable	Zhao Q; Wu N	2023-03-21
	324	Optical Chemical Sensor Based on Fast-Protein Liquid Chromatography for Regular Peritoneal Protein Loss Assessment in End-Stage Renal Disease Patients on Continuous Ambulatory Peritoneal Dialysis	Kuznetsov, A.et al.	2022	systematic review	Research topic discrepancy	Not appliable	Zhao Q; Wu N	2023-03-21
	325	The role of diabetes mellitus in the effectiveness of intradialytic exercise intervention on patients' muscle function	Kissova, V.et al.	2022	systematic review	Research topic discrepancy	Not appliable	Zhao Q; Wu N	2023-03-21
	326	The role of diabetes mellitus in the effectiveness of intradialytic exercise intervention on patients' muscle function	Kissova, V.et al.	2022	systematic review	Literature duplication	Not appliable	Zhao Q; Wu N	2023-03-21
	327	Comparison of gastrointestinal symptoms and findings in renal replacement therapy modalities	Karahan, D.et al.	2022	review	Research topic discrepancy	Not appliable	Zhao Q; Wu N	2023-03-21
	328	Current Progress in Vascular Engineering and Its Clinical Applications	Jouda, H.et al.	2022	review	Research topic discrepancy	Not appliable	Zhao Q; Wu N	2023-03-21
	329	Feasibility of long-term intradialytic exercise for older patients receiving hemodialysis: a retrospective single-center study	Imamura, K.et al.	2022	retrospective study	Research topic discrepancy	Not appliable	Zhao Q; Wu N	2023-03-21
	330	A systematic review of trials investigating the efficacy of exercise training for functional capacity and quality of life in chronic kidney disease patients	Ibrahim, A. A.et al.	2022	systematic review	Research topic discrepancy	Not appliable	Zhao Q; Wu N	2023-03-21
	331	The effect of a 9-month hybrid intradialytic exercise training program on nerve conduction velocity parameters in patients receiving hemodialysis therapy	Grigoriou, S. S.et al.	2022	randomized controlled trial	Research content discrepancy	Not appliable	Zhao Q; Wu N	2023-03-21
	332	The effect of a 9-month hybrid intradialytic exercise training program on nerve conduction velocity parameters in patients receiving hemodialysis therapy	Grigoriou, S. S.et al.	2022	randomized controlled trial	Literature duplication	Not appliable	Zhao Q; Wu N	2023-03-21
	333	The Effect of Nutrition and Exercise on Body Composition, Exercise Capacity, and Physical Functioning in Advanced CKD Patients	Ekramzadeh, M.et al.	2022	systematic review	Research topic discrepancy	Not appliable	Zhao Q; Wu N	2023-03-21
	334	MicroRNA levels in hemodialysis patients following resistance training: Associations with functional performance, inflammatory profile, sestrins-2, and nitric oxide	Corrêa, H. D.et al.	2022	randomized controlled trial	Research content discrepancy	Not appliable	Zhao Q; Wu N	2023-03-21
	335	Clarification of issues raised by our readers for the meta-analysis of the efficacy of aerobic exercise combined with resistance training on maintenance hemodialysis patients	Cai, X. X.et al.	2022	review	Research topic discrepancy	Not appliable	Zhao Q; Wu N	2023-03-21
	336	A systematic review and meta-analysis of the efficacy of aerobic exercise combined with resistance training on maintenance hemodialysis patients	Cai, X. X.et al.	2022	systematic review	Research topic discrepancy	Not appliable	Zhao Q; Wu N	2023-03-21
	337	Physical exercise and cognitive training interventions to improve cognition in hemodialysis patients: A systematic review	Bogataj, S.et al.	2022	systematic review	Research content discrepancy	Not appliable	Zhao Q; Wu N	2023-03-21
	338	Isokinetic Evaluation of Knee Strength and Endurance in Hemodialysis Patients Treated with the Transpatellar Tunnel Technique for Bilateral Spontaneous Quadriceps Tendon Ruptures	Birisik, F.et al.	2022	systematic review	Research topic discrepancy	Not appliable	Zhao Q; Wu N	2023-03-21
	339	Exercise training for adults undergoing maintenance dialysis	Bernier-Jean, A.et al.	2022	review	Research topic discrepancy	Not appliable	Zhao Q; Wu N	2023-03-21
	340	Exercise training for adults undergoing maintenance dialysis	Bernier-Jean, A.et al.	2022	review	Literature duplication	Not appliable	Zhao Q; Wu N	2023-03-21
	341	Effect of a 3-Year Lifestyle Intervention in Patients with Chronic Kidney Disease: A Randomized Clinical Trial	Beetham, K. S.et al.	2022	randomized controlled trial	Research topic discrepancy	Not appliable	Zhao Q; Wu N	2023-03-21
	342	Intradialytic periodized exercise improves cardiopulmonary fitness and respiratory function: A randomized controlled trial	Andrade, F. P.et al.	2022	randomized controlled trial	Research topic discrepancy	Not appliable	Zhao Q; Wu N	2023-03-21
	343	Effects of physical training with vascular flow restriction during hemodialysis	Almanza, A.et al.	2022	systematic review	Research topic discrepancy	Not appliable	Zhao Q; Wu N	2023-03-21
	344	Effect of twelve-week concurrent aerobic and resisted exercise training in non-dialysis day on functional capacity and quality of life in chronic kidney disease patients	Abdelbasset, W. K.et al.	2022	randomized controlled trial	Study population discrepancy	Not appliable	Zhao Q; Wu N	2023-03-21
	345	Texture Analysis of Native T1 Images as a Novel Method for Noninvasive Assessment of Uremic Cardiomyopathy	Zhou, H.et al.	2021	review	Research topic discrepancy	Not appliable	Zhao Q; Wu N	2023-03-21
	346	Texture Analysis of Native T1 Images as a Novel Method for Noninvasive Assessment of Uremic Cardiomyopathy	Zhou, H.et al.	2021	review	Literature duplication	Not appliable	Zhao Q; Wu N	2023-03-21
	347	Effects of intradialytic exercise for advanced-age patients undergoing hemodialysis: A randomized controlled trial	Yabe, H.et al.	2021	randomized controlled trial	Research content discrepancy	Not appliable	Zhao Q; Wu N	2023-03-21
	348	Sarcopenia and Frailty: Challenges in Mainstream Nephrology Practice	Wong, L.et al.	2021	review	Research topic discrepancy	Not appliable	Zhao Q; Wu N	2023-03-21
	349	L-carnitine supplementation for muscle weakness and fatigue in children with neurofibromatosis type 1: A Phase 2a clinical trial	Vasiljevski, E. R.et al.	2021	randomized controlled trial	Research topic discrepancy	Not appliable	Zhao Q; Wu N	2023-03-21
	350	Effects of a resistance training program in kidney transplant recipients: A randomized controlled trial	Sánchez, S. H.et al.	2021	randomized controlled trial	Research topic discrepancy	Not appliable	Zhao Q; Wu N	2023-03-21
	351	Effects of a resistance training program in kidney transplant recipients: A randomized controlled trial	Sánchez, S. H.et al.	2021	randomized controlled trial	Literature duplication	Not appliable	Zhao Q; Wu N	2023-03-21
	352	Effects of dynamic and isometric resistance training protocols on metabolic profile in hemodialysis patients: a randomized controlled trial	Rosa, T. S.et al.	2021	randomized controlled trial	Research content discrepancy	Not appliable	Zhao Q; Wu N	2023-03-21
	353	Changes in left ventricular structure and function associated with renal transplantation: a systematic review and meta-analysis	Pickup, L. C.et al.	2021	meta-analysis	Research topic discrepancy	Not appliable	Zhao Q; Wu N	2023-03-21
	354	Feasibility of an Intradialytic Combined Exercise Program Targeting Older Adults With End-Stage Renal Disease	Parent-Roberge, H.et al.	2021	review	Research topic discrepancy	Not appliable	Zhao Q; Wu N	2023-03-21
	355	Dynamic not isometric training blunts osteo-renal disease and improves the sclerostin/FGF23/Klotho axis in maintenance hemodialysis patients: a randomized clinical trial	Neves, R. V. P.et al.	2021	randomized controlled trial	Research topic discrepancy	Not appliable	Zhao Q; Wu N	2023-03-21
	356	Dynamic not isometric training blunts osteo-renal disease and improves the sclerostin/FGF23/Klotho axis in maintenance hemodialysis patients: a randomized clinical trial	Neves, R. V. P.et al.	2021	randomized controlled trial	Literature duplication	Not appliable	Zhao Q; Wu N	2023-03-21
	357	Effect of a Home-Based Exercise Program on Indices of Physical Function and Quality of Life in Elderly Maintenance Hemodialysis Patients	Myers, J.et al.	2021	randomized controlled trial	Research topic discrepancy	Not appliable	Zhao Q; Wu N	2023-03-21
	358	Improved Formula for Predicting Hemodialyzability of Intravenous and Oral Drugs	Murakami, M.et al.	2021	review	Research topic discrepancy	Not appliable	Zhao Q; Wu N	2023-03-21
	359	A randomized trial of aerobic exercise in chronic kidney disease: Evidence for blunted cardiopulmonary adaptations	Kirkman, D. L.et al.	2021	review	Research topic discrepancy	Not appliable	Zhao Q; Wu N	2023-03-21
	360	Effect of Hemodiafiltration on the Progression of Neuropathy with Kidney Failure: A Randomized Controlled Trial	Kang, A.et al.	2021	randomized controlled trial	Research topic discrepancy	Not appliable	Zhao Q; Wu N	2023-03-21
	361	Patient-led identification and prioritization of exercise interventions for fatigue on dialysis: a workshop report	Ju, A.et al.	2021	report	Literature type discrepancy	Not appliable	Zhao Q; Wu N	2023-03-21
	362	Differences between anthropometric and bioimpedance measurements of muscle mass in the arm and hand grip and pinch strength in patients with chronic kidney disease	Jiang, K.et al.	2021	systematic review	Research topic discrepancy	Not appliable	Zhao Q; Wu N	2023-03-21
	363	INTRADIALYTIC RESISTANCE TRAINING HAS POSITIVE EFFECT ON SURVIVAL IN HEMODIALYSIS PATIENTS INDEPENDENTLY OF THEIR NUTRITION STATUS MEASURED BY BODY COMPOSITION MONITORING	Hudacek, M.et al.	2021	review	Research topic discrepancy	Not appliable	Zhao Q; Wu N	2023-03-21
	364	Perceptions of Home Dialysis Training and Experience Among US Nephrology Fellows	Gupta, N.et al.	2021	review	Research topic discrepancy	Not appliable	Zhao Q; Wu N	2023-03-21
	365	Long-term intradialytic hybrid exercise training on fatigue symptoms in patients receiving hemodialysis therapy	Grigoriou, S. S.et al.	2021	randomized controlled trial	Research topic discrepancy	Not appliable	Zhao Q; Wu N	2023-03-21
	366	Randomized Trial-PrEscription of intraDialytic exercise to improve quAlity of Life in Patients Receiving Hemodialysis	Greenwood, S. A.et al.	2021	randomized controlled trial	Research content discrepancy	Not appliable	Zhao Q; Wu N	2023-03-21
	367	The PrEscription of intraDialytic exercise to improve quAlity of Life in patients with chronic kidney disease trial: study design and baseline data for a multicentre randomized controlled trial	Greenwood, S. A.et al.	2021	randomized controlled trial	Research topic discrepancy	Not appliable	Zhao Q; Wu N	2023-03-21
	368	Effectiveness of a resistance exercise program for lower limbs in chronic renal patients on hemodialysis: A randomized controlled trial	Exel, A. L.et al.	2021	randomized controlled trial	Research content discrepancy	Not appliable	Zhao Q; Wu N	2023-03-21
	369	Effectiveness of a resistance exercise program for lower limbs in chronic renal patients on hemodialysis: A randomized controlled trial	Exel, A. L.et al.	2021	randomized controlled trial	Literature duplication	Not appliable	Zhao Q; Wu N	2023-03-21
	370	Effects of daily inspiratory muscle training on respiratory muscle strength and chest wall regional volumes in hemodialysis patients: a randomized clinical trial	Dornelas, B. R.et al.	2021	randomized controlled trial	Research topic discrepancy	Not appliable	Zhao Q; Wu N	2023-03-21
	371	Changes in Body Composition, Muscle Strength, and Fat Distribution Following Kidney Transplantation	Dienemann, T.et al.	2021	review	Research topic discrepancy	Not appliable	Zhao Q; Wu N	2023-03-21
	372	Are Resistance Training-Induced BDNF in Hemodialysis Patients Associated with Depressive Symptoms, Quality of Life, Antioxidant Capacity, and Muscle Strength? An Insight for the Muscle-Brain-Renal Axis	Deus, L. A.et al.	2021	systematic review	Research topic discrepancy	Not appliable	Zhao Q; Wu N	2023-03-21
	373	Exercise training in dialysis patients: impact on cardiovascular and skeletal muscle health	Deligiannis, A.et al.	2021	review	Literature type discrepancy	Not appliable	Zhao Q; Wu N	2023-03-21
	374	Improving the prognosis of renal patients: The effects of blood flow-restricted resistance training on redox balance and cardiac autonomic function	de Deus, L. A.et al.	2021	review	Research topic discrepancy	Not appliable	Zhao Q; Wu N	2023-03-21
	375	Therapeutic Efficacy of Erythropoietin Alpha and Beta in Anemia of Chronic Disease	Dashti, S.et al.	2021	review	Research topic discrepancy	Not appliable	Zhao Q; Wu N	2023-03-21
	376	Therapeutic Efficacy of Erythropoietin Alpha and Beta in Anemia of Chronic Disease	Dashti, S.et al.	2021	review	Literature duplication	Not appliable	Zhao Q; Wu N	2023-03-21
	377	Impact of Low Hemoglobin on Body Composition, Strength, and Redox Status of Older Hemodialysis Patients Following Resistance Training	da Silva, V.et al.	2021	systematic review	Literature duplication	Not appliable	Zhao Q; Wu N	2023-03-21
	378	Impact of Low Hemoglobin on Body Composition, Strength, and Redox Status of Older Hemodialysis Patients Following Resistance Training	da Silva, V.et al.	2021	systematic review	Research topic discrepancy	Not appliable	Zhao Q; Wu N	2023-03-21
	379	Exercise training in chronic kidney disease-effects, expectations and adherence	Clyne, N.et al.	2021	review	Research topic discrepancy	Not appliable	Zhao Q; Wu N	2023-03-21
	380	Exercise training in chronic kidney disease-effects, expectations and adherence	Clyne, N.et al.	2021	review	Literature duplication	Not appliable	Zhao Q; Wu N	2023-03-21
	381	Intradialytic exercise in end-stage renal disease: An umbrella review of systematic reviews and/or meta-analytical studies	Bündchen, D. C.et al.	2021	review	Research topic discrepancy	Not appliable	Zhao Q; Wu N	2023-03-21
	382	Muscle fibrosis and maladaptation occur progressively in CKD and are rescued by dialysis	Brightwell, C. R.et al.	2021	review	Research topic discrepancy	Not appliable	Zhao Q; Wu N	2023-03-21
	383	Exercise training during hemodialysis in Brazil: A national survey	Barros, F. S.et al.	2021	case	Research topic discrepancy	Not appliable	Zhao Q; Wu N	2023-03-21
	384	Exercise training during hemodialysis in Brazil: A national survey	Barros, F. S.et al.	2021	case	Literature duplication	Not appliable	Zhao Q; Wu N	2023-03-21
	385	Combined aerobic resistance exercise improves dialysis adequacy and quality of life in patients on maintenance hemodialysis	Zhao, J. R.et al.	2020	systematic review	Research topic discrepancy	Not appliable	Zhao Q; Wu N	2023-03-21
	386	Aerobic, resistance and combined training for adults with chronic kidney disease A protocol for a systematic review and network meta-analysis	Zeng, R.et al.	2020	meta-analysis	Research topic discrepancy	Not appliable	Zhao Q; Wu N	2023-03-21
	387	Pilot Study to Detect Changes in Blood Flow in the External Auditory Meatus During Hemodialysis	Yoowannakul, S.et al.	2020	review	Research topic discrepancy	Not appliable	Zhao Q; Wu N	2023-03-21
	388	Pilot Study to Detect Changes in Blood Flow in the External Auditory Meatus During Hemodialysis	Yoowannakul, S.et al.	2020	review	Literature duplication	Not appliable	Zhao Q; Wu N	2023-03-21
	389	Reduction of mitochondria and up regulation of pyruvate dehydrogenase kinase 4 of skeletal muscle in patients with chronic kidney disease	Xu, C. Q.et al.	2020	systematic review	Research topic discrepancy	Not appliable	Zhao Q; Wu N	2023-03-21
	390	Reduction of mitochondria and up regulation of pyruvate dehydrogenase kinase 4 of skeletal muscle in patients with chronic kidney disease	Xu, C. Q.et al.	2020	systematic review	Literature duplication	Not appliable	Zhao Q; Wu N	2023-03-21
	391	A Critical Review of Exercise Training in Hemodialysis Patients: Personalized Activity Prescriptions Are Needed	Wilund, K. R.et al.	2020	review	Research topic discrepancy	Not appliable	Zhao Q; Wu N	2023-03-21
	392	Exercise training during hemodialysis sessions: Physical and biochemical benefits	Torres, E.et al.	2020	review	Research topic discrepancy	Not appliable	Zhao Q; Wu N	2023-03-21
	393	Approaches to Obesity Management in Dialysis Settings: Renal Dietitian Perspectives	Suresh, A.et al.	2020	review	Research topic discrepancy	Not appliable	Zhao Q; Wu N	2023-03-21
	394	Managing Hyperkalemia: Another Benefit of Exercise in People With Chronic Kidney Disease?	St-Jules, D. E.et al.	2020	review	Research topic discrepancy	Not appliable	Zhao Q; Wu N	2023-03-21
	395	Managing Hyperkalemia: Another Benefit of Exercise in People With Chronic Kidney Disease?	St-Jules, D. E.et al.	2020	review	Literature duplication	Not appliable	Zhao Q; Wu N	2023-03-21
	396	Intradialytic Cardiovascular Exercise Training Alters Redox Status, Reduces Inflammation and Improves Physical Performance in Patients with Chronic Kidney Disease	Sovatzidis, A.et al.	2020	systematic review	Research topic discrepancy	Not appliable	Zhao Q; Wu N	2023-03-21
	397	Long-Term Peridialytic Blood Pressure Patterns in Patients Treated by Hemodialysis and Hemodiafiltration	Rootjes, P. A.et al.	2020	review	Research topic discrepancy	Not appliable	Zhao Q; Wu N	2023-03-21
	398	Long-Term Peridialytic Blood Pressure Patterns in Patients Treated by Hemodialysis and Hemodiafiltration	Rootjes, P. A.et al.	2020	review	Literature duplication	Not appliable	Zhao Q; Wu N	2023-03-21
	399	Exercise in patients on chronic hemodialysis: current evidence, knowledge gaps and future perspectives	Regolisti, G.et al.	2020	review	Research topic discrepancy	Not appliable	Zhao Q; Wu N	2023-03-21
	400	Endovascular Aneurysm Sealing is Associated with Higher Medium-Term Survival than Traditional EVAR	O'Donnell, T. F. X.et al.	2020	review	Research topic discrepancy	Not appliable	Zhao Q; Wu N	2023-03-21
	401	Endovascular Aneurysm Sealing is Associated with Higher Medium-Term Survival than Traditional EVAR	O'Donnell, T. F. X.et al.	2020	review	Literature duplication	Not appliable	Zhao Q; Wu N	2023-03-21
	402	A systematic review with meta-analysis of the effects of arm exercise training programs on arteriovenous fistula maturation among people with chronic kidney disease	Nantakool, S.et al.	2020	meta-analysis	Research topic discrepancy	Not appliable	Zhao Q; Wu N	2023-03-21
	403	Effect of a hemodialysis patient education on fluid control and dietary	Nadri, A.et al.	2020	review	Research topic discrepancy	Not appliable	Zhao Q; Wu N	2023-03-21
	404	Effects of resistance training on hepcidin levels and iron bioavailability in older individuals with end-stage renal disease: A randomized controlled trial	Moura, S. R. G.et al.	2020	randomized controlled trial	Research topic discrepancy	Not appliable	Zhao Q; Wu N	2023-03-21
	405	Sodium loss, extracellular volume overload and hypertension in peritoneal dialysis patients treated by automated peritoneal dialysis cyclers	Mohamed, A.et al.	2020	review	Research topic discrepancy	Not appliable	Zhao Q; Wu N	2023-03-21
	406	Sodium loss, extracellular volume overload and hypertension in peritoneal dialysis patients treated by automated peritoneal dialysis cyclers	Mohamed, A.et al.	2020	review	Literature duplication	Not appliable	Zhao Q; Wu N	2023-03-21
	407	Does subjective assessment of dialyzer appearance reflect dialyzer performance in online hemodiafiltration?	Matos, J. F.et al.	2020	review	Research topic discrepancy	Not appliable	Zhao Q; Wu N	2023-03-21
	408	Does subjective assessment of dialyzer appearance reflect dialyzer performance in online hemodiafiltration?	Matos, J. F.et al.	2020	review	Literature duplication	Not appliable	Zhao Q; Wu N	2023-03-21
	409	The effects of supported shared-care and hemodialysis self-care on patient psychological well-being, interdialytic weight gain, and blood pressure control	Maharjan, S. R. S.et al.	2020	review	Research topic discrepancy	Not appliable	Zhao Q; Wu N	2023-03-21
	410	The Effect of Hemodialysis on Axial Length, Ocular Surface, and Intraocular Pressure in Patients with End-Stage Renal Failure	Kalayci, M.et al.	2020	systematic review	Research topic discrepancy	Not appliable	Zhao Q; Wu N	2023-03-21
	411	Nocturnal home hemodialysis with low-flow dialysate: Retrospective analysis of the first European patients	Gangaram, V.et al.	2020	retrospective study	Research topic discrepancy	Not appliable	Zhao Q; Wu N	2023-03-21
	412	Intradialytic training in patients with end-stage renal disease: a systematic review and meta-analysis of randomized clinical trials assessing the effects of five different training interventions	Ferrari, F.et al.	2020	meta-analysis	Research content discrepancy	Not appliable	Zhao Q; Wu N	2023-03-21
	413	Effects of intradialytic resistance training on physical activity in daily life, muscle strength, physical capacity and quality of life in hemodialysis patients: a randomized clinical trial	do Valle, F. M.et al.	2020	randomized controlled trial	Research content discrepancy	Not appliable	Zhao Q; Wu N	2023-03-21
	414	Effects of intradialytic resistance training on physical activity in daily life, muscle strength, physical capacity and quality of life in hemodialysis patients: a randomized clinical trial	do Valle, F. M.et al.	2020	randomized controlled trial	Literature duplication	Not appliable	Zhao Q; Wu N	2023-03-21
	415	The effect of hemodialysis, peritoneal dialysis and renal transplantation on nutritional status and serum micronutrient levels in patients with end-stage renal disease; Multicenter, 6-month period, longitudinal study	Dizdar, O. S.et al.	2020	review	Research topic discrepancy	Not appliable	Zhao Q; Wu N	2023-03-21
	416	The effect of hemodialysis, peritoneal dialysis and renal transplantation on nutritional status and serum micronutrient levels in patients with end-stage renal disease; Multicenter, 6-month period, longitudinal study	Dizdar, O. S.et al.	2020	review	Literature duplication	Not appliable	Zhao Q; Wu N	2023-03-21
	417	Resistance training improves sleep quality, redox balance and inflammatory profile in maintenance hemodialysis patients: a randomized controlled trial	Corrêa, H. L.et al.	2020	randomized controlled trial	Research topic discrepancy	Not appliable	Zhao Q; Wu N	2023-03-21
	418	Effect of Intradialytic Exercise on Physical Performance and Cardiovascular Risk Factors in Patients Receiving Maintenance Hemodialysis: A Pilot and Feasibility Study	Cheng, Y. J.et al.	2020	review	Research topic discrepancy	Not appliable	Zhao Q; Wu N	2023-03-21
	419	Effect of Intradialytic Exercise on Physical Performance and Cardiovascular Risk Factors in Patients Receiving Maintenance Hemodialysis: A Pilot and Feasibility Study	Cheng, Y. J.et al.	2020	review	Literature duplication	Not appliable	Zhao Q; Wu N	2023-03-21
	420	The effects of intradialytic resistance training on muscle strength, psychological well-being, clinical outcomes and circulatory micro-ribonucleic acid profiles in haemodialysis patients Protocol for a quasi-experimental study	Zelko, A.et al.	2019	systematic review	Research content discrepancy	Not appliable	Zhao Q; Wu N	2023-03-21
	421	Do Pre-Hemodialysis Estimates of Extracellular Volume Excess Using Bioimpedance and N-Terminal Brain Natriuretic Peptide Correlate With Cardiac Chamber Size Measured by Magnetic Resonance Imaging?	Yoowannakul, S.et al.	2019	review	Research topic discrepancy	Not appliable	Zhao Q; Wu N	2023-03-21
	422	Do Pre-Hemodialysis Estimates of Extracellular Volume Excess Using Bioimpedance and N-Terminal Brain Natriuretic Peptide Correlate With Cardiac Chamber Size Measured by Magnetic Resonance Imaging?	Yoowannakul, S.et al.	2019	review	Literature duplication	Not appliable	Zhao Q; Wu N	2023-03-21
	423	Addressing myths about exercise in hemodialysis patients	Wilund, K. R.et al.	2019	review	Research topic discrepancy	Not appliable	Zhao Q; Wu N	2023-03-21
	424	Regeneration of a neoartery through a completely autologous acellular conduit in a minipig model: a pilot study	Wang, T.et al.	2019	review	Research topic discrepancy	Not appliable	Zhao Q; Wu N	2023-03-21
	425	Pattern recognition and prognostic analysis of longitudinal blood pressure records in hemodialysis treatment based on a convolutional neural network	Wang, F.et al.	2019	review	Research topic discrepancy	Not appliable	Zhao Q; Wu N	2023-03-21
	426	Pattern recognition and prognostic analysis of longitudinal blood pressure records in hemodialysis treatment based on a convolutional neural network	Wang, F.et al.	2019	review	Literature duplication	Not appliable	Zhao Q; Wu N	2023-03-21
	427	Are dialysis patients too frail to exercise?	Wang, C. J.et al.	2019	review	Research topic discrepancy	Not appliable	Zhao Q; Wu N	2023-03-21
	428	Warfarin use and the risk of stroke, bleeding, and mortality in older adults on dialysis with incident atrial fibrillation	Tan, J. W.et al.	2019	systematic review	Research topic discrepancy	Not appliable	Zhao Q; Wu N	2023-03-21
	429	Warfarin use and the risk of stroke, bleeding, and mortality in older adults on dialysis with incident atrial fibrillation	Tan, J. W.et al.	2019	systematic review	Literature duplication	Not appliable	Zhao Q; Wu N	2023-03-21
	430	The effect of intradialytic exercise twice a week on the physical capacity, inflammation, and nutritional status of dialysis patients: A randomized controlled trial	Suhardjonoet al.	2019	randomized controlled trial	Research topic discrepancy	Not appliable	Zhao Q; Wu N	2023-03-21
	431	Intradialytic exercise improves physical function and reduces intradialytic hypotension and depression in hemodialysis patients	Rhee, S. Y.et al.	2019	systematic review	Research topic discrepancy	Not appliable	Zhao Q; Wu N	2023-03-21
	432	Intradialytic exercise improves physical function and reduces intradialytic hypotension and depression in hemodialysis patients	Rhee, S. Y.et al.	2019	systematic review	Literature duplication	Not appliable	Zhao Q; Wu N	2023-03-21
	433	Home-based training using neuromuscular electrical stimulation in patients on continuous ambulatory peritoneal dialysis: A pilot study	Palanova, P.et al.	2019	review	Literature type discrepancy	Not appliable	Zhao Q; Wu N	2023-03-21
	434	Nonadherence in Hemodialysis Patients and Related Factors: A Multicenter Study	Ozen, N.et al.	2019	review	Research topic discrepancy	Not appliable	Zhao Q; Wu N	2023-03-21
	435	Quantifiable Bleeding in Children Supported by Extracorporeal Membrane Oxygenation and Outcome	Nellis, M. E.et al.	2019	review	Research topic discrepancy	Not appliable	Zhao Q; Wu N	2023-03-21
	436	Quantifiable Bleeding in Children Supported by Extracorporeal Membrane Oxygenation and Outcome	Nellis, M. E.et al.	2019	review	Literature duplication	Not appliable	Zhao Q; Wu N	2023-03-21
	437	Self-Management Behaviors in Relation to Psychological Factors and Interdialytic Weight Gain Among Patients Undergoing Hemodialysis in Indonesia	Natashia, D.et al.	2019	systematic review	Research topic discrepancy	Not appliable	Zhao Q; Wu N	2023-03-21
	438	Benefits and Barriers to and Desired Outcomes with Exercise in Patients with ESKD	Moorman, D.et al.	2019	review	Research topic discrepancy	Not appliable	Zhao Q; Wu N	2023-03-21
	439	Benefits and Barriers to and Desired Outcomes with Exercise in Patients with ESKD	Moorman, D.et al.	2019	review	Literature duplication	Not appliable	Zhao Q; Wu N	2023-03-21
	440	Effects of strength training to patients undergoing dialysis: a systematic review	Molsted, S.et al.	2019	systematic review	Research topic discrepancy	Not appliable	Zhao Q; Wu N	2023-03-21
	441	Exercising to offset muscle mass loss in hemodialysis patients: The disconnect between intention and intervention	McKenna, C. F.et al.	2019	systematic review	Research topic discrepancy	Not appliable	Zhao Q; Wu N	2023-03-21
	442	Effects of Exercise on Muscle Fitness in Dialysis Patients: A Sys tematic Review and Meta-Analysis	Lu, Y.et al.	2019	meta-analysis	Research topic discrepancy	Not appliable	Zhao Q; Wu N	2023-03-21
	443	Effects of Exercise on Muscle Fitness in Dialysis Patients: A Sys tematic Review and Meta-Analysis	Lu, Y.et al.	2019	meta-analysis	Literature duplication	Not appliable	Zhao Q; Wu N	2023-03-21
	444	Intradialytic Resistance Training Improves Functional Capacity and Lean Mass Gain in Individuals on Hemodialysis: A Randomized Pilot Trial	Lopes, L. C. C.et al.	2019	randomized controlled trial	Research content discrepancy	Not appliable	Zhao Q; Wu N	2023-03-21
	445	Results from the randomized controlled IHOPE trial suggest no effects of oral protein supplementation and exercise training on physical function in hemodialysis patients	Jeong, J. H.et al.	2019	review	Research topic discrepancy	Not appliable	Zhao Q; Wu N	2023-03-21
	446	Cerebral microbleed detection using Susceptibility Weighted Imaging and deep learning	Liu, S. F.et al.	2019	systematic review	Research topic discrepancy	Not appliable	Zhao Q; Wu N	2023-03-21
	447	A Conceptual Framework of Palliative Care across the Continuum of Advanced Kidney Disease	Lam, D. Y.et al.	2019	review	Research topic discrepancy	Not appliable	Zhao Q; Wu N	2023-03-21
	448	Whole body vibration improves maximum voluntary isometric contraction of knee extensors in patients with chronic kidney disease: A randomized controlled trial	Fuzari, H. K.et al.	2019	randomized controlled trial	Study population discrepancy	Not appliable	Zhao Q; Wu N	2023-03-21
	449	Whole body vibration improves maximum voluntary isometric contraction of knee extensors in patients with chronic kidney disease: A randomized controlled trial	Fuzari, H. K.et al.	2019	randomized controlled trial	Literature duplication	Not appliable	Zhao Q; Wu N	2023-03-21
	450	A pilot study investigating the effect of pedalling exercise during dialysis on 6-min walking test and hand grip and pinch strength	Desai, M.et al.	2019	review	Research topic discrepancy	Not appliable	Zhao Q; Wu N	2023-03-21
	451	Exercise interventions for improving objective physical function in patients with end-stage kidney disease on dialysis: a systematic review and meta-analysis	Clarkson, M. T.et al.	2019	meta-analysis	Research topic discrepancy	Not appliable	Zhao Q; Wu N	2023-03-21
	452	Single-frequency and multi-frequency bioimpedance analysis: What is the difference?	Yalin, S. F.et al.	2018	review	Research topic discrepancy	Not appliable	Zhao Q; Wu N	2023-03-21
	453	Single-frequency and multi-frequency bioimpedance analysis: What is the difference?	Yalin, S. F.et al.	2018	review	Literature duplication	Not appliable	Zhao Q; Wu N	2023-03-21
	454	The use of sustained low efficiency dialysis (SLED) in massive paracetamol overdose	Wong, A.et al.	2018	systematic review	Research topic discrepancy	Not appliable	Zhao Q; Wu N	2023-03-21
	455	Regulatory Considerations for Hemodiafiltration in the United States	Ward, R. A.et al.	2018	review	Research topic discrepancy	Not appliable	Zhao Q; Wu N	2023-03-21
	456	Regulatory Considerations for Hemodiafiltration in the United States	Ward, R. A.et al.	2018	review	Literature duplication	Not appliable	Zhao Q; Wu N	2023-03-21
	457	Effects of the inspiratory muscle training and aerobic training on respiratory and functional parameters, inflammatory biomarkers, redox status and quality of life in hemodialysis patients: A randomized clinical trial	Figueiredo, P. H. S.et al.	2018	randomized controlled trial	Research topic discrepancy	Not appliable	Zhao Q; Wu N	2023-03-21
	458	Effects of the inspiratory muscle training and aerobic training on respiratory and functional parameters, inflammatory biomarkers, redox status and quality of life in hemodialysis patients: A randomized clinical trial	Figueiredo, P. H. S.et al.	2018	randomized controlled trial	Literature duplication	Not appliable	Zhao Q; Wu N	2023-03-21
	459	Why does the choice of dialysate sodium concentration remain controversial?	Tangvoraphonkchai, K.et al.	2018	review	Research topic discrepancy	Not appliable	Zhao Q; Wu N	2023-03-21
	460	Why does the choice of dialysate sodium concentration remain controversial?	Tangvoraphonkchai, K.et al.	2018	review	Literature duplication	Not appliable	Zhao Q; Wu N	2023-03-21
	461	EFFECTS OF STRENGTH TRAINING PROGRAM ON MUSCLE MASS IN PATIENTS ON HEMODIALYSIS	Stolic, R. V.et al.	2018	review	Research topic discrepancy	Not appliable	Zhao Q; Wu N	2023-03-21
	462	Effects of Exercise Training on Restless Legs Syndrome, Depression, Sleep Quality, and Fatigue Among Hemodialysis Patients: A Systematic Review and Meta-analysis	Song, Y. Y.et al.	2018	meta-analysis	Research content discrepancy	Not appliable	Zhao Q; Wu N	2023-03-21
	463	Effects of Exercise Training on Restless Legs Syndrome, Depression, Sleep Quality, and Fatigue Among Hemodialysis Patients: A Systematic Review and Meta-analysis	Song, Y. Y.et al.	2018	meta-analysis	Literature duplication	Not appliable	Zhao Q; Wu N	2023-03-21
	464	Chronic kidney disease: considerations for monitoring skeletal muscle health and prescribing resistance exercise	Gollie, J. M.et al.	2018	review	Research topic discrepancy	Not appliable	Zhao Q; Wu N	2023-03-21
	465	Home-based versus center-based aerobic exercise on cardiopulmonary performance, physical function, quality of life and quality of sleep of overweight patients with chronic kidney disease	Aoike, D. T.et al.	2019	review	Research topic discrepancy	Not appliable	Zhao Q; Wu N	2023-03-21
NICE	466	Renal Association Clinical Practice Guidelines for Haemodialysis	Ashby et al.	2019	Guidelines	Content Subject and type match	Available	Zhao Q; Wu N	2023-03-21
Medlive	467	Exercise and lifestyle in chronic kidney disease	Baker et al.	2022	Guidelines	Content Subject and type match	Available	Zhao Q; Wu N	2023-03-21
